# Supplementary material for: Dual roles for immune metagenes in breast cancer prognosis and therapy prediction
Source: Genome Med. 2014 Oct 28;6(10):80. doi: 10.1186/s13073-014-0080-8 (PMC4240891; doi:10.1186/s13073-014-0080-8)
Supplement: Additional file 1: — Patient and clinical characteristics of MDACC-701. [file 13073_2014_80_MOESM1_ESM.xls]

## Sheet: Sheet1
Additional file 1 (Alistar, et. al.)
Clinical Data												Microarray Data
Tumor Sample ID	GEO Accession	GEO Sample ID	ER Status (P=Positive; N=Negative; NA=not determined; Discrepancy=disagreement between data sources)	PR Status Best Guess (P=Positive; N=Negative; NA=not determined; Discrepancy=disagreement between data sources)	HER2 Status (P=Positive; N=Negative; NA=not determined; Discrepancy=disagreement between data sources)	Age (Years)	Treatment Annotation	Pathologic Complete Response (pCR) (Y=yes; N=no; Discrepancy=disagreement between data sources)	Residual Cancer Burden (RCB) Class (RCB-0/1=minimal residual disease; RCB-II=moderate residual disease; RCB-III=extensive residual disease; NA=not determined; Discrepancy=disagreement between data sources)	Binary Tumor Response (1=positive for pCR or RCB-0/1; 0=negative for pCR or RCB-II/III; NA=unknown)		PAM50	Proliferation (P) Metagene Score	P Tertile	B/P Metagene Score	T/NK Metagene Score	M/D Metagene Score
GSE25066_GSM615687_FL2045_249_0409.CEL	GSE25066	GSM615687	N	N	N	39	Taxotere (docetaxel)	N	NA	0		Basal	6.44947	2	5.9085	6.31754	6.91281
GSE25066_GSM615689_FL2047_272_0409.CEL	GSE25066	GSM615689	N	N	N	40	Taxotere (docetaxel)	N	NA	0		Basal	6.97114	3	6.19896	6.23551	7.26866
GSE25066_GSM615640_U133A_FL21-US34_04_21_05.CEL	GSE25066	GSM615640	N	N	N	49	4 x FAC (5-FU/Dox/Cyclophos), followed by 4 x Docetaxel & Capecitabine	N	NA	0		Basal	6.70376	3	6.42298	7.24056	8.073
GSE25066_GSM615649_U133A_FL52_US71_07_13_05.CEL	GSE25066	GSM615649	N	N	N	65.3	4 x FAC (5-FU/Dox/Cyclophos), followed by 4 x Docetaxel & Capecitabine	N	NA	0		Basal	6.78001	3	5.90991	6.4512	7.26748
GSE25066_GSM615651_U133A_FL124_US74_10_27_05.CEL	GSE25066	GSM615651	N	N	N	60.9	4 x FAC (5-FU/Dox/Cyclophos), followed by 4 x Docetaxel & Capecitabine	N	NA	0		Basal	6.88336	3	7.85583	6.06935	7.5596
GSE25066_GSM615657_U133A_FL77_US90_08_26_05.CEL	GSE25066	GSM615657	N	N	N	43.9	4 x FAC (5-FU/Dox/Cyclophos), followed by 4 x Docetaxel & Capecitabine	N	NA	0		CL	6.53597	2	6.44818	7.1969	8.88525
GSE25066_GSM615661_U133A_FL81_US99_09_01_05.CEL	GSE25066	GSM615661	N	N	N	62.3	4 x FAC (5-FU/Dox/Cyclophos), followed by 4 x Docetaxel & Capecitabine	N	NA	0		Basal	7.32021	3	5.93315	5.74235	6.55692
GSE25066_GSM615666_U133A_FL110_US110_10_12_05.CEL	GSE25066	GSM615666	N	N	N	66.7	4 x FAC (5-FU/Dox/Cyclophos), followed by 4 x Docetaxel & Capecitabine	N	NA	0		Basal	7.10897	3	5.86366	6.0306	8.02134
GSE25066_GSM615667_U133A_FL121_US111_10_27_05.CEL	GSE25066	GSM615667	N	N	N	55.7	4 x FAC (5-FU/Dox/Cyclophos), followed by 4 x Docetaxel & Capecitabine	N	NA	0		Basal	6.21318	2	6.53526	7.34075	9.02
GSE25066_GSM615671_U133A_FL118_US118_10_14_05.CEL	GSE25066	GSM615671	N	N	N	38.6	4 x FAC (5-FU/Dox/Cyclophos), followed by 4 x Docetaxel & Capecitabine	N	NA	0		Basal	6.91325	3	5.98934	6.75363	8.04338
GSE25066_GSM615674_U133A_FL150_US128_12_08_05.CEL	GSE25066	GSM615674	N	N	N	32.6	4 x FAC (5-FU/Dox/Cyclophos), followed by 4 x Docetaxel & Capecitabine	N	NA	0		Basal	7.24316	3	6.67341	6.72565	8.03573
GSE25066_GSM615805_FL728-peru54.CEL	GSE25066	GSM615805	N	N	N	63	Taxol x 12 FAC x 4	N	NA	0		HER2	6.24798	2	9.19062	7.57273	9.04119
GSE25066_GSM615145_FL1862_ISPY53.CEL	GSE25066	GSM615145	N	N	N	55.6	unspecified (presumed chemo)	N	NA	0		Basal	6.7223	3	6.21591	5.99622	6.903
GSE25066_GSM615696_FL2028_336_0409.CEL	GSE25066	GSM615696	N	N	N	65	Taxotere (docetaxel)	N	RCB-0/I	1		Basal	6.22824	2	8.61711	7.55804	9.11735
GSE25066_GSM615707_FL2058_544_0509.CEL	GSE25066	GSM615707	N	N	N	63	Taxotere (docetaxel)	N	RCB-0/I	1		HER2	6.09373	1	6.56104	6.16101	7.87455
GSE25066_GSM615714_FL828-787.CEL	GSE25066	GSM615714	N	N	N	54	Taxotere (docetaxel)	N	RCB-0/I	1		Basal	6.61893	2	6.86187	6.93418	8.44059
GSE25066_GSM615190_20979_AB01913684_16983.CEL	GSE25066	GSM615190	N	N	N	37	TFAC_98-240: Taxol q 3wk (225mg/m2) x 4, FAC x4	N	RCB-0/I	1		Basal	6.80799	3	7.89974	7.19708	8.69379
GSE25066_GSM615182_19893_AB01779189_17018.CEL	GSE25066	GSM615182	N	N	N	75	TFAC_98-240: Taxol q wk (80mg/m2) x12, FAC x4	N	RCB-0/I	1		LuminalB	6.5752	2	6.43132	5.93443	7.36507
GSE25066_GSM615185_19893_AB01983888_17050.CEL	GSE25066	GSM615185	N	N	N	65	TFAC_98-240: Taxol q wk (80mg/m2) x12, FAC x4	N	RCB-0/I	1		Basal	6.36521	2	7.07368	6.77541	8.31561
GSE25066_GSM615288_29539_AB01833756_35615.CEL	GSE25066	GSM615288	N	N	N	38	TFAC_PACLITAXEL x 12, FEC x 4	N	RCB-0/I	1		Basal	6.77206	3	6.55165	7.40935	9.54763
GSE25066_GSM615244_24817_AB02261505_26168.CEL	GSE25066	GSM615244	N	N	N	51	TFAC_Taxol 80 mg/m2 x12 , FAC X4	N	RCB-0/I	1		Basal	5.84007	1	6.8702	6.79241	8.20674
GSE25066_GSM615276_FL499-430.CEL	GSE25066	GSM615276	N	N	N	52	TFAC_Taxol x 12 FAC x 4	N	RCB-0/I	1		Basal	6.4703	2	5.97476	6.65252	8.54322
GSE25066_GSM615363_FL610-718.CEL	GSE25066	GSM615363	N	N	N	36	TFEC_Taxol x 12 FEC x 4	N	RCB-0/I	1		Basal	6.441	2	7.4863	7.39045	8.59491
GSE25066_GSM615107_FL1899_ISPY32.CEL	GSE25066	GSM615107	N	N	N	37.8	unspecified (presumed chemo)	N	RCB-0/I	1		Basal	6.18441	2	7.3512	6.73795	8.29811
GSE25066_GSM615372_FL790-739.CEL	GSE25066	GSM615372	N	N	N	39	unspecified (presumed chemo)	N	RCB-0/I	1		Basal	6.75562	3	7.00667	6.03302	7.16933
GSE25066_GSM615378_FL667-757.CEL	GSE25066	GSM615378	N	N	N	41	unspecified (presumed chemo)	N	RCB-0/I	1		Basal	6.93293	3	8.45989	6.96076	8.75972
GSE25066_GSM615699_FL2031_348_0409.CEL	GSE25066	GSM615699	N	N	N	47	Taxotere (docetaxel)	N	RCB-II	0		Basal	6.5723	2	8.04381	6.52416	8.4625
GSE25066_GSM615715_FL832-798.CEL	GSE25066	GSM615715	N	N	N	50	Taxotere (docetaxel)	N	RCB-II	0		Basal	7.19384	3	9.03891	7.19787	8.98087
GSE25066_GSM615776_FL735-LBJ53.CEL	GSE25066	GSM615776	N	N	N	45	Taxotere (docetaxel)	N	RCB-II	0		Basal	6.56469	2	7.45484	6.05964	8.3508
GSE25066_GSM615804_FL471-PERU53.CEL	GSE25066	GSM615804	N	N	N	35	FAC x 6 (Taxol x 12 post Sx)	N	RCB-II	0		CL	5.75836	1	5.87707	6.9406	9.96241
GSE25066_GSM615403_29539_AB01833522_35706.CEL	GSE25066	GSM615403	N	N	N	50	TFAC_12 PACLITAXEL + 4FAC	N	RCB-II	0		Basal	6.64515	2	6.2941	6.80419	8.01428
GSE25066_GSM615347_FL580-679.CEL	GSE25066	GSM615347	N	N	N	72	TFAC_FAC x 4 Taxol x 12	N	RCB-II	0		Basal	6.79319	3	6.05344	6.24488	8.01315
GSE25066_GSM615250_29539_AB01833931_35690.CEL	GSE25066	GSM615250	N	N	N	63	TFAC_PACLITAXEL x 12, FAC x 4	N	RCB-II	0		HER2	6.27279	2	9.58217	6.16195	7.756
GSE25066_GSM615265_28998_AB02090183_34891.CEL	GSE25066	GSM615265	N	N	N	63	TFAC_PACLITAXEL x 12, FEC x 4	N	RCB-II	0		LuminalA	5.56927	1	5.69692	6.32053	7.8003
GSE25066_GSM615229_24817_AB02262603_26162.CEL	GSE25066	GSM615229	N	N	N	48	TFAC_Taxol 80mg/m2.q.weekly x12, FAC X 4	N	RCB-II	0		LuminalA	5.45023	1	6.93157	7.52726	8.60399
GSE25066_GSM615188_29539_AB01833758_35698.CEL	GSE25066	GSM615188	N	N	N	61	TFAC_Taxol q 3wk (225mg/m2) x 4, FAC x4	N	RCB-II	0		LuminalB	6.79487	3	6.20829	6.56656	8.20194
GSE25066_GSM615251_FL494-339.CEL	GSE25066	GSM615251	N	N	N	44	TFAC_Taxol x 12 FAC x 4	N	RCB-II	0		Basal	6.97904	3	8.05533	8.17303	9.51565
GSE25066_GSM615275_FL749-425.CEL	GSE25066	GSM615275	N	N	N	60	TFAC_Taxol x 12 FAC x 4	N	RCB-II	0		Basal	6.50603	2	6.12678	6.19457	7.7942
GSE25066_GSM615295_FL500-531.CEL	GSE25066	GSM615295	N	N	N	53	TFAC_Taxol x 12 FAC x 4	N	RCB-II	0		LuminalA	5.07087	1	6.22209	6.8476	9.33283
GSE25066_GSM615297_FL501-545.CEL	GSE25066	GSM615297	N	N	N	58	TFAC_Taxol x 12 FAC x 4	N	RCB-II	0		Basal	6.29862	2	6.52948	6.88481	8.90277
GSE25066_GSM615771_U133A_FL66-LBJ16_08_04_05.CEL	GSE25066	GSM615771	N	N	N	39	Taxol x 6 FAC x 6	N	RCB-II	0		HER2	6.92639	3	7.3773	6.76646	9.14283
GSE25066_GSM615813_FL844-Spain4.CEL	GSE25066	GSM615813	N	N	N	68	Paclitaxel x(12 ) + FEC x( 4)	N	RCB-II	0		CL	6.33329	2	7.85702	6.86312	9.08614
GSE25066_GSM615827_FL724-spain53.CEL	GSE25066	GSM615827	N	N	N	71	Paclitaxel x(12 ) + FEC x(4 )	N	RCB-II	0		CL	5.6254	1	6.82074	7.06057	9.32474
GSE25066_GSM615828_FL742-Spain57.CEL	GSE25066	GSM615828	N	N	N	45	Paclitaxel x(12 ) + FEC x(4 )	N	RCB-II	0		LuminalA	6.08816	1	6.38801	6.31059	8.0729
GSE25066_GSM615344_FL689-673.CEL	GSE25066	GSM615344	N	N	N	58	TFEC_Taxol x 11 ( one dose missed & no repleced) FEC x 4	N	RCB-II	0		Basal	5.73506	1	6.68292	7.32703	8.35298
GSE25066_GSM615321_U133A_80-FL-131-FL299-617_06_09_06.CEL	GSE25066	GSM615321	N	N	N	50	TFEC_Taxol x 12 FEC x 4	N	RCB-II	0		Basal	6.8348	3	6.35176	7.01579	8.01982
GSE25066_GSM615342_FL781-670.CEL	GSE25066	GSM615342	N	N	N	43	TFEC_Taxol x 12 FEC x 4	N	RCB-II	0		HER2	6.07672	1	6.49569	6.12029	7.68541
GSE25066_GSM615348_FL783-681.CEL	GSE25066	GSM615348	N	N	N	33	TFEC_Taxol x 12 FEC x4	N	RCB-II	0		Basal	7.5126	3	5.83186	6.20349	7.72017
GSE25066_GSM615716_FL1452_811.CEL	GSE25066	GSM615716	N	N	N	33	Taxol (paclitaxel)	N	RCB-II	0		Basal	6.9433	3	7.88942	6.67228	8.39855
GSE25066_GSM615739_FL1632_865.CEL	GSE25066	GSM615739	N	N	N	53	Taxol (paclitaxel)	N	RCB-II	0		Basal	7.26817	3	5.83015	6.19192	7.12126
GSE25066_GSM615751_FL1963-901.CEL	GSE25066	GSM615751	N	N	N	38	Taxol (paclitaxel)	N	RCB-II	0		LuminalA	5.74128	1	7.21092	7.14772	8.24699
GSE25066_GSM615784_FL1417_LBJ143.CEL	GSE25066	GSM615784	N	N	N	63	Taxol (paclitaxel)	N	RCB-II	0		LuminalA	5.45779	1	8.44717	7.32561	8.93056
GSE25066_GSM615098_FL1792_ISPY_13.CEL	GSE25066	GSM615098	N	N	N	40.7	unspecified (presumed chemo)	N	RCB-II	0		Basal	7.35396	3	8.01641	6.25641	7.81932
GSE25066_GSM615101_FL1795_ISPY_16.CEL	GSE25066	GSM615101	N	N	N	52.2	unspecified (presumed chemo)	N	RCB-II	0		Basal	7.94622	3	7.94393	6.19026	7.50789
GSE25066_GSM615106_FL1898_ISPY31.CEL	GSE25066	GSM615106	N	N	N	51.1	unspecified (presumed chemo)	N	RCB-II	0		Basal	6.34131	2	5.83065	5.84836	6.63581
GSE25066_GSM615112_FL1800_ISPY21.CEL	GSE25066	GSM615112	N	N	N	63.2	unspecified (presumed chemo)	N	RCB-II	0		Basal	7.83877	3	5.70652	6.24605	7.66432
GSE25066_GSM615115_FL1884_ISPY35.CEL	GSE25066	GSM615115	N	N	N	44.2	unspecified (presumed chemo)	N	RCB-II	0		Basal	6.44738	2	6.20886	6.02241	6.82262
GSE25066_GSM615148_FL1810_ISPY95.CEL	GSE25066	GSM615148	N	N	N	39.7	unspecified (presumed chemo)	N	RCB-II	0		Basal	6.63583	2	7.41863	6.65251	8.18734
GSE25066_GSM615151_FL1867_ISPY58.CEL	GSE25066	GSM615151	N	N	N	44.6	unspecified (presumed chemo)	N	RCB-II	0		Basal	7.08529	3	6.27879	6.09299	7.24275
GSE25066_GSM615156_FL1871_ISPY62.CEL	GSE25066	GSM615156	N	N	N	38.3	unspecified (presumed chemo)	N	RCB-II	0		Basal	6.82373	3	6.48747	6.06982	7.68042
GSE25066_GSM615169_FL1805_ISPY112.CEL	GSE25066	GSM615169	N	N	N	47.8	unspecified (presumed chemo)	N	RCB-II	0		CL	6.40319	2	7.39635	7.1759	8.97185
GSE25066_GSM615315_U133A_80-FL-118_FL294-603_05_23_06.CEL	GSE25066	GSM615315	N	N	N	32	unspecified (presumed chemo)	N	RCB-II	0		Basal	7.55155	3	8.25116	6.35991	7.85746
GSE25066_GSM615317_U133A_80-FL-120_FL296-608_05_23_06.CEL	GSE25066	GSM615317	N	N	N	47	unspecified (presumed chemo)	N	RCB-II	0		Basal	7.37878	3	5.76346	5.76916	6.58932
GSE25066_GSM615319_U133A_80-FL-121_FL297-611_05_23_06.CEL	GSE25066	GSM615319	N	N	N	63	unspecified (presumed chemo)	N	RCB-II	0		HER2	6.09293	1	8.06707	7.4293	8.58391
GSE25066_GSM615323_U133A_80-FL-133-FL301-624_06_09_06.CEL	GSE25066	GSM615323	N	N	N	32	unspecified (presumed chemo)	N	RCB-II	0		CL	5.5876	1	10.3842	7.47898	9.19245
GSE25066_GSM615327_FL779-639.CEL	GSE25066	GSM615327	N	N	N	65	unspecified (presumed chemo)	N	RCB-II	0		Basal	6.42394	2	9.9744	7.60322	9.82005
GSE25066_GSM615346_FL782-677.CEL	GSE25066	GSM615346	N	N	N	42	unspecified (presumed chemo)	N	RCB-II	0		Basal	6.81068	3	8.68233	6.64512	8.99794
GSE25066_GSM615364_FL563-722.CEL	GSE25066	GSM615364	N	N	N	34	unspecified (presumed chemo)	N	RCB-II	0		Basal	6.48512	2	7.62277	7.2232	9.15157
GSE25066_GSM615382_FL566-766.CEL	GSE25066	GSM615382	N	N	N	59	unspecified (presumed chemo)	N	RCB-II	0		CL	5.83223	1	6.24584	8.06412	8.93537
GSE25066_GSM615384_FL671-768.CEL	GSE25066	GSM615384	N	N	N	57	unspecified (presumed chemo)	N	RCB-II	0		Basal	6.71694	3	6.23873	6.35812	7.25162
GSE25066_GSM615385_FL702-771.CEL	GSE25066	GSM615385	N	N	N	37	unspecified (presumed chemo)	N	RCB-II	0		Basal	5.85965	1	6.36526	7.17556	8.26169
GSE25066_GSM615691_FL2104_293_0509.CEL	GSE25066	GSM615691	N	N	N	34	Taxotere (docetaxel)	N	RCB-III	0		Basal	6.33608	2	7.3844	6.47803	7.59128
GSE25066_GSM615712_FL2065_699_0509.CEL	GSE25066	GSM615712	N	N	N	57	Taxotere (docetaxel)	N	RCB-III	0		Basal	6.34744	2	6.22231	6.28596	6.98926
GSE25066_GSM615800_U133A_80-FL-228-FL392-PERU44_09_29_06.CEL	GSE25066	GSM615800	N	N	N	40	FAC x 6 (Taxol x 11 post Sx)	N	RCB-III	0		CL	6.20983	2	7.51947	7.01709	8.60423
GSE25066_GSM615322_FL678-619.CEL	GSE25066	GSM615322	N	N	N	52	FACT+XRT/X_FAC x 6 Taxol x 12 / XRT+ Xeloda (as a neo-adj setting)	N	RCB-III	0		Basal	6.48638	2	6.43668	6.93201	9.68985
GSE25066_GSM615225_24817_AB02263389_26164.CEL	GSE25066	GSM615225	N	N	N	60	TFAC_00-005: Taxol 80 mg/m2.q weekly x 12, FAC X 4	N	RCB-III	0		Basal	7.0945	3	7.16545	6.4877	7.76122
GSE25066_GSM615405_29539_AB01723030_35657.CEL	GSE25066	GSM615405	N	N	N	58	TFAC_12 PACLITAXEL +4FAC	N	RCB-III	0		HER2	7.057	3	5.73652	6.52287	7.89962
GSE25066_GSM615197_19893_AB01988622_17021.CEL	GSE25066	GSM615197	N	N	N	67	TFAC_98-240 Taxol (225 mg/m2) x4, FAX x4	N	RCB-III	0		HER2	5.97772	1	6.51649	5.94708	7.83585
GSE25066_GSM615301_FL752-558.CEL	GSE25066	GSM615301	N	N	N	62	TFAC_FAC x 4 Taxol x 12	N	RCB-III	0		Basal	6.48527	2	5.9079	6.14555	8.07865
GSE25066_GSM615335_FL827-659.CEL	GSE25066	GSM615335	N	N	N	51	TFAC_Taxol x 10 (D/T N.C swith to) FAC x 4	N	RCB-III	0		Basal	6.41123	2	7.18741	8.00348	9.14309
GSE25066_GSM615320_FL690-612.CEL	GSE25066	GSM615320	N	N	N	40	TFAC_Taxol x 12 FAC x 2 ( d/t CVC infection )	N	RCB-III	0		Basal	6.37368	2	8.49768	8.55582	9.18541
GSE25066_GSM615303_FL599-564.CEL	GSE25066	GSM615303	N	N	N	68	TFAC_Taxol x 12 FAC x 4	N	RCB-III	0		Basal	6.97795	3	9.58202	7.946	9.26656
GSE25066_GSM615330_FL688-647.CEL	GSE25066	GSM615330	N	N	N	65	TFAC_Taxol x 12 FAC x 4	N	RCB-III	0		Basal	6.18228	2	6.18975	6.90047	7.89948
GSE25066_GSM615345_FL579-675.CEL	GSE25066	GSM615345	N	N	N	64	TFAC_Taxol x 12 FAC x4	N	RCB-III	0		LuminalB	6.89942	3	6.3071	6.939	8.07917
GSE25066_GSM615255_FL490-345.CEL	GSE25066	GSM615255	N	N	N	39	TFAC_Taxol x 9 (P.D) FAC x 8 (P.D) - No Sx	N	RCB-III	0		Basal	7.4934	3	5.80514	6.21178	8.13356
GSE25066_GSM615812_FL698-PERU76.CEL	GSE25066	GSM615812	N	N	N	51	Taxol x 12 FAC x 4	N	RCB-III	0		HER2	6.65748	2	7.28028	6.59032	8.02569
GSE25066_GSM615801_FL697-Peru48.CEL	GSE25066	GSM615801	N	N	N	59	Taxol x 12 FAC x 4	N	RCB-III	0		HER2	6.18226	2	6.41857	7.17847	7.88058
GSE25066_GSM615806_FL729-peru56.CEL	GSE25066	GSM615806	N	N	N	44	Taxol x 12 FAC x 4	N	RCB-III	0		Basal	6.04677	1	7.4339	7.65068	8.88364
GSE25066_GSM615287_FL686-502.CEL	GSE25066	GSM615287	N	N	N	50	FECT_FEC x 3 (N.C) Taxol x 12	N	RCB-III	0		CL	5.86741	1	7.91249	7.76694	8.8903
GSE25066_GSM615369_FL612-732.CEL	GSE25066	GSM615369	N	N	N	50	TFEC_Taxol x 12 FEC x 4	N	RCB-III	0		Basal	7.43823	3	5.94757	6.21798	7.27979
GSE25066_GSM615746_FL2007_885_0409.CEL	GSE25066	GSM615746	N	N	N	56	Taxol (paclitaxel)	N	RCB-III	0		Basal	5.91488	1	7.10958	6.48799	7.58334
GSE25066_GSM615785_FL1418_LBJ158.CEL	GSE25066	GSM615785	N	N	N	51	Taxol (paclitaxel)	N	RCB-III	0		HER2	6.93622	3	5.82876	5.99789	7.6301
GSE25066_GSM615787_FL1916_LBJ171.CEL	GSE25066	GSM615787	N	N	N	46	Taxol (paclitaxel)	N	RCB-III	0		Basal	7.16657	3	6.21333	6.92591	9.06103
GSE25066_GSM615195_19893_AB01860198_17037.CEL	GSE25066	GSM615195	N	N	N	29	Tonly_Taxol 80 mg/m2 weekly off study for PD	N	RCB-III	0		Basal	6.99748	3	8.09934	7.09364	8.43416
GSE25066_GSM615104_FL1896_ISPY29.CEL	GSE25066	GSM615104	N	N	N	46.6	unspecified (presumed chemo)	N	RCB-III	0		Basal	6.57303	2	6.57616	6.44402	7.66451
GSE25066_GSM615109_FL1829_ISPY118.CEL	GSE25066	GSM615109	N	N	N	58.8	unspecified (presumed chemo)	N	RCB-III	0		Basal	7.31512	3	6.84387	5.97885	7.45346
GSE25066_GSM615111_FL1799_ISPY20.CEL	GSE25066	GSM615111	N	N	N	50.4	unspecified (presumed chemo)	N	RCB-III	0		Basal	6.90677	3	5.81906	5.96476	6.63881
GSE25066_GSM615113_FL1801_ISPY22.CEL	GSE25066	GSM615113	N	N	N	42.8	unspecified (presumed chemo)	N	RCB-III	0		Basal	6.94332	3	7.1397	6.09457	6.72822
GSE25066_GSM615135_FL1849_ISPY90.CEL	GSE25066	GSM615135	N	N	N	58.9	unspecified (presumed chemo)	N	RCB-III	0		HER2	5.87925	1	6.50138	6.04196	7.21937
GSE25066_GSM615136_FL1892_ISPY25.CEL	GSE25066	GSM615136	N	N	N	60	unspecified (presumed chemo)	N	RCB-III	0		Basal	7.5885	3	7.62232	5.82707	6.8518
GSE25066_GSM615149_FL1866_ISPY57.CEL	GSE25066	GSM615149	N	N	N	44.1	unspecified (presumed chemo)	N	RCB-III	0		Basal	6.60383	2	6.79163	5.92316	7.46774
GSE25066_GSM615160_FL1822_ISPY107.CEL	GSE25066	GSM615160	N	N	N	37.7	unspecified (presumed chemo)	N	RCB-III	0		Basal	7.30593	3	7.06494	6.56652	8.30018
GSE25066_GSM615218_FL486-219.CEL	GSE25066	GSM615218	N	N	N	56	unspecified (presumed chemo)	N	RCB-III	0		CL	6.81867	3	6.84879	7.41309	8.46645
GSE25066_GSM615223_FL795-229.CEL	GSE25066	GSM615223	N	N	N	57	unspecified (presumed chemo)	N	RCB-III	0		Basal	6.45789	2	6.15568	7.49593	8.45474
GSE25066_GSM615368_FL785-729.CEL	GSE25066	GSM615368	N	N	N	28	unspecified (presumed chemo)	N	RCB-III	0		Basal	7.88378	3	6.35739	6.2282	7.88703
GSE25066_GSM615376_U133A_80-FL-196-FL360-751_08_18_06.CEL	GSE25066	GSM615376	N	N	N	51	unspecified (presumed chemo)	N	RCB-III	0		Basal	6.99111	3	6.05373	6.01347	7.30328
GSE25066_GSM615380_FL792-763.CEL	GSE25066	GSM615380	N	N	N	40	unspecified (presumed chemo)	N	RCB-III	0		Basal	6.81192	3	7.88341	7.10716	8.94442
GSE25066_GSM615387_FL663-779.CEL	GSE25066	GSM615387	N	N	N	38	unspecified (presumed chemo)	N	RCB-III	0		Basal	6.12709	2	6.39264	6.43166	7.50306
GSE25066_GSM615390_FL661-783.CEL	GSE25066	GSM615390	N	N	N	46	unspecified (presumed chemo)	N	RCB-III	0		Basal	7.1467	3	7.734	6.79317	7.98591
GSE25066_GSM615392_FL830-791_B_.CEL	GSE25066	GSM615392	N	N	N	65	unspecified (presumed chemo)	N	RCB-III	0		Basal	7.68375	3	5.8042	6.26595	7.02799
GSE20271_GSM508069_FL417-PERU49.CEL	GSE20271	GSM508069	N	N	N	36	FAC x 4 (D/T P.D.)	N	NA	0		Basal	7.28024	3	6.05304	5.85288	7.38658
GSE20271_GSM508066_FL403-PERU22.CEL	GSE20271	GSM508066	N	N	N	34	FAC x 5(d/t P.D)	N	NA	0		Basal	6.43749	2	6.21081	6.66692	8.30194
GSE20271_GSM508058_FL419-PERU51.CEL	GSE20271	GSM508058	N	N	N	74	FAC x 6	N	NA	0		CL	6.86898	3	6.52724	7.55161	8.88001
GSE20271_GSM508080_FL400-633.CEL	GSE20271	GSM508080	N	N	N	46	FAC x 6	N	NA	0		Basal	7.35314	3	7.10159	6.54028	7.78935
GSE20271_GSM508089_FL385-694-2.CEL	GSE20271	GSM508089	N	N	N	38	FAC x 6	N	NA	0		Basal	7.27426	3	6.16685	6.04865	7.85786
GSE20271_GSM508090_U133A_FL55_414_07_20_05.CEL	GSE20271	GSM508090	N	N	N	66	FAC x 6	N	NA	0		HER2	6.24462	2	8.1177	8.87713	9.63302
GSE20271_GSM508091_U133A_FL99_521_10_05_05.CEL	GSE20271	GSM508091	N	N	N	31	FAC x 6	N	NA	0		Basal	6.94115	3	6.87295	6.93456	9.50149
GSE20271_GSM508096_FL453-705.CEL	GSE20271	GSM508096	N	N	N	48	FAC x 6	N	NA	0		Basal	6.04997	1	7.29047	7.83157	8.96586
GSE20271_GSM508097_FL1290_703.CEL	GSE20271	GSM508097	N	N	N	57	FAC x 6	N	NA	0		LuminalA	5.93243	1	6.10717	6.7026	7.7055
GSE20271_GSM508068_FL464-PERU43.CEL	GSE20271	GSM508068	N	N	N	68	FAC x 3 (D/T PD) Taxol x 4	N	NA	0		Basal	6.4451	2	7.68003	6.76416	8.20348
GSE20271_GSM508052_FL416-PERU45.CEL	GSE20271	GSM508052	N	N	N	64	FAC x 6 (Taxol post Sx)	N	NA	0		HER2	6.63892	2	6.92925	6.65113	7.75269
GSE20271_GSM508049_FL472-PERU55.CEL	GSE20271	GSM508049	N	N	N	42	FAC x 6 (Taxol x 12 post Sx)	N	NA	0		CL	5.85277	1	6.09205	7.19247	9.09941
GSE20271_GSM508162_U133A_80_FL_088_FL264-PERU29_04_27_06.CEL	GSE20271	GSM508162	N	N	N	55	Taxol x 12 FAC x 4	N	NA	0		Basal	7.30349	3	6.05739	6.45573	7.24013
GSE20271_GSM508043_U133A_80-FL-213-FL377-572_09_01_06.CEL	GSE20271	GSM508043	N	N	N	58	FEC x 6	N	NA	0		Basal	6.52086	2	8.02679	6.46988	8.5377
GSE20271_GSM508085_U133A_80-FL-205-FL369-570_08_25_06.CEL	GSE20271	GSM508085	N	N	N	46	FEC x 6	N	NA	0		Basal	6.6529	2	8.76313	6.41786	8.17474
GSE20271_GSM508093_U133A_FL62-369_07_28_05.CEL	GSE20271	GSM508093	N	N	N	52	FEC x 6	N	NA	0		Basal	6.64487	2	6.547	6.56905	8.13255
GSE20271_GSM508019_FL737-spain11.CEL	GSE20271	GSM508019	N	N	N	73	FEC x(6 )	N	NA	0		CL	5.40053	1	5.7402	6.81434	9.55762
GSE20271_GSM508022_FL992-Spain21.CEL	GSE20271	GSM508022	N	N	N	45	FEC x(6 )	N	NA	0		HER2	6.60293	2	6.04284	7.48914	8.06271
GSE20271_GSM508074_FL1302_GM1.CEL	GSE20271	GSM508074	N	N	N	56	FEC x(6 )	N	NA	0		CL	5.47696	1	5.98706	6.67663	8.81606
GSE20271_GSM508141_U133A_80-FL-123_FL230-GM3_05_25_06.CEL	GSE20271	GSM508141	N	N	N	53	Taxol x 12 FEC x 4	N	NA	0		LuminalB	6.40373	2	6.18297	6.80778	8.33604
GSE20271_GSM508153_U133A_80-FL-122_FL299-GM1_05_25_06.CEL	GSE20271	GSM508153	N	N	N	37	Taxol x 12 FEC x 4	N	NA	0		LuminalB	7.13088	3	6.86799	5.89822	7.15913
GSE20271_GSM508154_U133A_80-FL-124_FL231-GM5_05_25_06.CEL	GSE20271	GSM508154	N	N	N	61	Taxol x 12 FEC x 4	N	NA	0		LuminalB	6.31383	2	7.47249	6.335	7.7344
GSE20271_GSM508157_U133A_80-FL-129_FL236-GM16_05_25_06.CEL	GSE20271	GSM508157	N	N	N	65	Taxol x 12 FEC x 4	N	NA	0		HER2	6.56288	2	5.9009	6.2291	7.56047
GSE20271_GSM508113_FL1667_Spain16.CEL	GSE20271	GSM508113	N	N	N	31	Paclitaxel x(12 ) + FEC x( 0)	N	NA	0		Basal	7.66522	3	7.38202	5.92228	7.83934
GSE20271_GSM508131_U133A_80-FL-204-FL368-374_08_25_06.CEL	GSE20271	GSM508131	N	N	N	53	Adriamycin x 6 Cyclophosphamide x 6 Taxol x 12	N	NA	0		Basal	5.94697	1	6.43415	6.39966	7.34281
GSE20271_GSM508161_FL1673_Peru60.CEL	GSE20271	GSM508161	N	N	N	29	Taxol x 5 (Off protocol D/T progression)	N	NA	0		Basal	6.32941	2	6.13054	6.31904	7.04391
GSE25066_GSM615757_FL2552_05_032.CEL	GSE25066	GSM615757	N	N	N	62.6	Taxotere (docetaxel)	NA	NA	NA		HER2	6.10326	1	6.24276	6.83869	8.61322
GSE25066_GSM615762_FL2594MDA009.CEL	GSE25066	GSM615762	N	N	N	32.8	Taxol (paclitaxel)	NA	NA	NA		HER2	6.98585	3	7.43956	6.05955	8.66914
GSE25066_GSM615763_FL2595MDA010.CEL	GSE25066	GSM615763	N	N	N	45.2	Taxol (paclitaxel)	NA	NA	NA		Basal	7.34034	3	6.27746	5.79084	7.72393
GSE25066_GSM615764_FL2596MDA011.CEL	GSE25066	GSM615764	N	N	N	61.8	Taxol (paclitaxel)	NA	NA	NA		Basal	7.46908	3	8.72313	7.52847	9.40341
GSE25066_GSM615766_FL2598MDA013.CEL	GSE25066	GSM615766	N	N	N	61.2	Taxol (paclitaxel)	NA	NA	NA		LuminalA	5.25428	1	6.86839	6.6678	8.34578
GSE25066_GSM615769_FL2601MDA016.CEL	GSE25066	GSM615769	N	N	N	43	Taxol (paclitaxel)	NA	NA	NA		Basal	6.62642	2	9.66366	7.56598	9.18978
GSE25066_GSM615118_FL1679_C219411.CEL	GSE25066	GSM615118	N	N	N	60.1	unspecified (presumed chemo)	NA	NA	NA		Basal	7.15798	3	5.74738	5.71098	6.19294
GSE25066_GSM615119_FL1678_C219203.CEL	GSE25066	GSM615119	N	N	N	58.4	unspecified (presumed chemo)	NA	NA	NA		Basal	6.04615	1	6.62737	7.06363	8.03044
GSE25066_GSM615637_U133A_FL20-US24_04_22_05.CEL	GSE25066	GSM615637	N	N	N	34.1	4 x FAC (5-FU/Dox/Cyclophos), followed by 4 x Docetaxel & Capecitabine	Y	NA	1		Basal	6.57862	2	5.95036	6.01683	7.03165
GSE25066_GSM615639_U133A_FL11_03_16_05.CEL	GSE25066	GSM615639	N	N	N	43	4 x FAC (5-FU/Dox/Cyclophos), followed by 4 x Docetaxel & Capecitabine	Y	NA	1		Basal	7.09181	3	6.91995	6.37756	7.37673
GSE25066_GSM615644_U133A_FL13_03_17_05.CEL	GSE25066	GSM615644	N	N	N	50.1	4 x FAC (5-FU/Dox/Cyclophos), followed by 4 x Docetaxel & Capecitabine	Y	NA	1		Basal	7.50588	3	5.72665	6.10633	6.60624
GSE25066_GSM615658_U133A_FL76_US88_08_26_05.CEL	GSE25066	GSM615658	N	N	N	50.3	4 x FAC (5-FU/Dox/Cyclophos), followed by 4 x Docetaxel & Capecitabine	Y	NA	1		HER2	6.19782	2	10.1466	7.94696	8.95675
GSE25066_GSM615660_U133A_FL72_US100_08_25_05.CEL	GSE25066	GSM615660	N	N	N	40.7	4 x FAC (5-FU/Dox/Cyclophos), followed by 4 x Docetaxel & Capecitabine	Y	NA	1		Basal	7.3927	3	7.04111	6.51918	7.40388
GSE25066_GSM615672_U133A_FL147_US122_12_07_05.CEL	GSE25066	GSM615672	N	N	N	49.6	4 x FAC (5-FU/Dox/Cyclophos), followed by 4 x Docetaxel & Capecitabine	Y	NA	1		Basal	7.51677	3	6.09745	6.97877	8.33217
GSE25066_GSM615677_U133A_FL178_US154_01_19_06.CEL	GSE25066	GSM615677	N	N	N	46	4 x FAC (5-FU/Dox/Cyclophos), followed by 4 x Docetaxel & Capecitabine	Y	NA	1		Basal	7.09646	3	6.33048	6.44117	8.35011
GSE25066_GSM615680_U133A_FL162_US141_01_10_06.CEL	GSE25066	GSM615680	N	N	N	48.4	4 x FAC (5-FU/Dox/Cyclophos), followed by 4 x Docetaxel & Capecitabine	Y	NA	1		Basal	7.25233	3	5.74174	5.89072	7.39433
GSE25066_GSM615681_U133A_80_FL_006_01_25_06.CEL	GSE25066	GSM615681	N	N	N	52.8	4 x FAC (5-FU/Dox/Cyclophos), followed by 4 x Docetaxel & Capecitabine	Y	NA	1		Basal	7.84522	3	6.01247	6.22514	8.07473
GSE25066_GSM615694_FL2051_324_0409.CEL	GSE25066	GSM615694	N	N	N	40	Taxotere (docetaxel)	Y	RCB-0/I	1		Basal	6.65197	2	7.0345	6.59859	7.70004
GSE25066_GSM615744_FL2080_881_0509.CEL	GSE25066	GSM615744	N	N	N	48	Taxotere (docetaxel)	Y	RCB-0/I	1		Normal	5.93954	1	7.47662	7.13019	8.21108
GSE25066_GSM615773_FL432-LBJ38.CEL	GSE25066	GSM615773	N	N	N	58	FAC x 6 Taxol x 4	Y	RCB-0/I	1		Basal	6.41092	2	7.37247	8.08123	10.0907
GSE25066_GSM615307_U133A_80-FL-206-FL370-571_08_25_06.CEL	GSE25066	GSM615307	N	N	N	32	FACT_FAC x 4 Taxol x 12	Y	RCB-0/I	1		Basal	7.16758	3	8.0479	7.51278	8.97272
GSE25066_GSM615263_FL748-367.CEL	GSE25066	GSM615263	N	N	N	61	TFAC_ PACLITAXEL x 12, FAC x 4	Y	RCB-0/I	1		HER2	5.9524	1	6.16772	6.515	7.70853
GSE25066_GSM615181_19893_AB01988634_17017.CEL	GSE25066	GSM615181	N	N	N	49	TFAC_98-240: Taxol q wk (150mg/m2) x12, FAC x4	Y	RCB-0/I	1		Basal	6.86031	3	6.3626	6.97034	9.07496
GSE25066_GSM615291_FL491-513.CEL	GSE25066	GSM615291	N	N	N	59	TFAC_FAC x 4(d/t N.C) Taxol x 6 (d/t severe Fatigue) (FAC resistance & pCR at the end)	Y	RCB-0/I	1		Basal	6.45351	2	8.2739	6.78688	8.52091
GSE25066_GSM615293_29539_AB01723040_35686.CEL	GSE25066	GSM615293	N	N	N	31	TFAC_PACLITAXEL x (12), FAC x ( 4)	Y	RCB-0/I	1		Basal	7.90586	3	7.29055	6.4501	8.35217
GSE25066_GSM615284_29539_AB01833699_35605.CEL	GSE25066	GSM615284	N	N	N	50	TFAC_PACLITAXEL x 11, FAC x 4	Y	RCB-0/I	1		Basal	8.17221	3	5.69384	5.99111	8.6244
GSE25066_GSM615270_28998_AB02086473_34898.CEL	GSE25066	GSM615270	N	N	N	38	TFAC_PACLITAXEL x 12, FAC x 4	Y	RCB-0/I	1		Basal	6.74765	3	8.01893	8.50117	9.35362
GSE25066_GSM615264_29539_AB01833716_35658.CEL	GSE25066	GSM615264	N	N	N	45	TFAC_PACLITAXEL x 12, FEC x 4	Y	RCB-0/I	1		Basal	6.30203	2	7.12032	6.87566	8.38024
GSE25066_GSM615193_29539_AB01833769_35700.CEL	GSE25066	GSM615193	N	N	N	40	TFAC_Taxol (80 mg q weekly) x12, FAC	Y	RCB-0/I	1		CL	5.82951	1	8.19023	8.48077	9.82984
GSE25066_GSM615240_24817_AB02263399_26158.CEL	GSE25066	GSM615240	N	N	N	48	TFAC_Taxol 80 mg/m2 x12 , FAC X4	Y	RCB-0/I	1		Basal	7.36804	3	5.93139	6.25781	7.13913
GSE25066_GSM615242_24817_AB02260970_26172.CEL	GSE25066	GSM615242	N	N	N	46	TFAC_Taxol 80 mg/m2 x12 , FAC X4	Y	RCB-0/I	1		Basal	7.01387	3	7.1268	6.96884	8.63113
GSE25066_GSM615215_19893_AB01988712_17033.CEL	GSE25066	GSM615215	N	N	N	44	TFAC_Taxol 80 weekly x 12, FAC x4	Y	RCB-0/I	1		HER2	6.55385	2	5.84734	5.83433	6.90445
GSE25066_GSM615211_20558_AB01724707_17204.CEL	GSE25066	GSM615211	N	N	N	35	TFAC_Taxol 80mg/m2 weekly x 12, FAC x 4	Y	RCB-0/I	1		Basal	6.75206	3	8.58512	7.30867	9.05648
GSE25066_GSM615212_19893_AB01988742_17046.CEL	GSE25066	GSM615212	N	N	N	48	TFAC_Taxol 80mg/m2 weekly x 12, FAC x 4	Y	RCB-0/I	1		Basal	6.49834	2	6.13891	6.77188	8.39571
GSE25066_GSM615213_19893_AB01988743_17025.CEL	GSE25066	GSM615213	N	N	N	53	TFAC_Taxol 80mg/m2 weekly x 12, FAC x 4	Y	RCB-0/I	1		Basal	6.42223	2	7.14382	6.27611	8.32189
GSE25066_GSM615334_FL606-658.CEL	GSE25066	GSM615334	N	N	N	61	TFAC_Taxol x 12 FAC x 4	Y	RCB-0/I	1		Basal	7.59027	3	5.84652	6.36664	7.69992
GSE25066_GSM615336_FL679-661.CEL	GSE25066	GSM615336	N	N	N	49	TFAC_Taxol x 12 FAC x 2 (D/T severe allergic reaction)	Y	RCB-0/I	1		Basal	7.38662	3	5.77883	5.99911	6.67608
GSE25066_GSM615338_FL780-665.CEL	GSE25066	GSM615338	N	N	N	57	TFAC_Taxol x 12 FAC x 4	Y	RCB-0/I	1		Basal	6.71247	3	7.25556	7.41142	8.41574
GSE25066_GSM615359_FL608-709.CEL	GSE25066	GSM615359	N	N	N	51	TFAC_Taxol x 12 FAC x 4	Y	RCB-0/I	1		Basal	6.39925	2	8.23948	6.61247	8.44179
GSE25066_GSM615300_FL597-557.CEL	GSE25066	GSM615300	N	N	N	57	TFAC_Taxol x12 FAC x 4	Y	RCB-0/I	1		Basal	6.20698	2	6.22932	7.35852	9.30531
GSE25066_GSM615357_FL607-696.CEL	GSE25066	GSM615357	N	N	N	53	TFAC_Taxol x12 FAC x4	Y	RCB-0/I	1		Basal	7.43533	3	7.86787	6.44658	7.82729
GSE25066_GSM615780_FL842-LBJ82.CEL	GSE25066	GSM615780	N	N	N	39	Taxol x 12 FAC x 4	Y	RCB-0/I	1		CL	5.48202	1	8.2463	7.01954	9.29972
GSE25066_GSM615793_U133A_80_FL_087_FL263-PERU23_04_27_06.CEL	GSE25066	GSM615793	N	N	N	53	Taxol x 12 FAC x 4	Y	RCB-0/I	1		LuminalB	7.15738	3	6.64687	6.01582	7.39199
GSE25066_GSM615803_FL727-peru52.CEL	GSE25066	GSM615803	N	N	N	58	Taxol x 12 FAC x 4	Y	RCB-0/I	1		HER2	7.07155	3	7.48598	6.57656	8.72662
GSE25066_GSM615824_FL723-spain48.CEL	GSE25066	GSM615824	N	N	N	46	Paclitaxel x(12 ) + FEC x(4 )	Y	RCB-0/I	1		Normal	5.28412	1	8.25661	6.53386	8.52398
GSE25066_GSM615354_FL582-692.CEL	GSE25066	GSM615354	N	N	N	46	TFEC_Taxol x 12 FEC x 4	Y	RCB-0/I	1		Basal	5.93849	1	6.51791	6.20045	7.65441
GSE25066_GSM615324_U133A_80-FL-096_FL272-625_05_11_06.CEL	GSE25066	GSM615324	N	N	N	49	Taxol x 12 FEC x 4	Y	RCB-0/I	1		Basal	7.42295	3	6.60266	6.36117	7.73311
GSE25066_GSM615727_FL1457_829.CEL	GSE25066	GSM615727	N	N	N	24	Taxol (paclitaxel)	Y	RCB-0/I	1		Basal	6.4547	2	7.55911	6.58081	7.87242
GSE25066_GSM615733_FL2000_840_0409.CEL	GSE25066	GSM615733	N	N	N	64	Taxol (paclitaxel)	Y	RCB-0/I	1		Basal	6.70072	3	6.18069	6.11141	6.94089
GSE25066_GSM615742_FL1542_879_2.CEL	GSE25066	GSM615742	N	N	N	38	Taxol (paclitaxel)	Y	RCB-0/I	1		CL	6.0008	1	7.17873	8.50627	8.95158
GSE25066_GSM615099_FL1793_ISPY_14.CEL	GSE25066	GSM615099	N	N	N	40.8	unspecified (presumed chemo)	Y	RCB-0/I	1		Basal	7.50866	3	7.39499	6.53346	8.34339
GSE25066_GSM615146_FL1809_ISPY94.CEL	GSE25066	GSM615146	N	N	N	38.9	unspecified (presumed chemo)	Y	RCB-0/I	1		Basal	7.06883	3	5.67664	6.00392	7.89981
GSE25066_GSM615154_FL1870_ISPY61.CEL	GSE25066	GSM615154	N	N	N	40.8	unspecified (presumed chemo)	Y	RCB-0/I	1		Basal	6.52025	2	6.79305	6.93473	8.62516
GSE25066_GSM615164_FL1825_ISPY110.CEL	GSE25066	GSM615164	N	N	N	42.1	unspecified (presumed chemo)	Y	RCB-0/I	1		Basal	7.61089	3	5.59123	5.91272	7.32103
GSE25066_GSM615167_FL1834_ISPY75.CEL	GSE25066	GSM615167	N	N	N	34.4	unspecified (presumed chemo)	Y	RCB-0/I	1		Normal	5.72382	1	6.35369	6.02633	7.15108
GSE25066_GSM615175_FL1839_ISPY80.CEL	GSE25066	GSM615175	N	N	N	42.5	unspecified (presumed chemo)	Y	RCB-0/I	1		CL	6.98262	3	7.71076	6.81337	8.68591
GSE25066_GSM615325_U133A_80-FL-135-FL303-635_06_15_06.CEL	GSE25066	GSM615325	N	N	N	43	unspecified (presumed chemo)	Y	RCB-0/I	1		Basal	6.91643	3	7.7452	6.59606	8.04399
GSE25066_GSM615371_FL613-735.CEL	GSE25066	GSM615371	N	N	N	67	unspecified (presumed chemo)	Y	RCB-0/I	1		Basal	7.36369	3	6.82402	7.16426	8.85024
GSE25066_GSM615379_FL668-758.CEL	GSE25066	GSM615379	N	N	N	62	unspecified (presumed chemo)	Y	RCB-0/I	1		HER2	6.44238	2	9.51774	7.11268	8.32185
GSE25066_GSM615393_FL706-792.CEL	GSE25066	GSM615393	N	N	N	43	unspecified (presumed chemo)	Y	RCB-0/I	1		Basal	7.17086	3	6.93337	6.21603	7.38491
GSE25066_GSM615394_FL775-794.CEL	GSE25066	GSM615394	N	N	N	62	unspecified (presumed chemo)	Y	RCB-0/I	1		Basal	7.02972	3	5.80904	6.66635	8.18211
GSE25066_GSM615396_FL833-802.CEL	GSE25066	GSM615396	N	N	N	32	unspecified (presumed chemo)	Y	RCB-0/I	1		Basal	6.62067	2	6.56554	6.77732	8.07309
GSE25066_GSM615397_FL801-805.CEL	GSE25066	GSM615397	N	N	N	57	unspecified (presumed chemo)	Y	RCB-0/I	1		Basal	7.10245	3	8.02339	6.76507	8.08946
GSE20271_GSM508087_FL1307_622.CEL	GSE20271	GSM508087	N	N	N	59	FAC x 4 (stopped after 4 of 6 planned cycles d/t nausea fatigue fever)	Y	NA	1		Basal	6.01873	1	6.04574	6.54808	8.49584
GSE20194_GSM505459_29539_AB01833495_35688.CEL	GSE20194	GSM505459	N	N	N	62	TFAC; PACLITAXEL x 12, FAC x 4	Y	NA	1		HER2	6.84295	3	9.03302	6.96271	8.44551
GSE20271_GSM508012_FL850-Spain28.CEL	GSE20271	GSM508012	N	N	N	48	FEC x(6 )	Y	NA	1		Basal	7.54436	3	8.02946	7.22309	8.86372
GSE20271_GSM508071_FL740-Spain34.CEL	GSE20271	GSM508071	N	N	N	59	FEC x(6)	Y	NA	1		Basal	6.30782	2	9.1268	8.11819	9.67044
GSE20271_GSM508152_FL692-GM17.CEL	GSE20271	GSM508152	N	N	N	49	Taxol x 12 FEC x 4	Y	NA	1		Basal	6.6064	2	6.60399	6.96409	8.87972
GSE20271_GSM508170_FL1289_321.CEL	GSE20271	GSM508170	N	N	N	53	Taxol x 12 FEC x 4	Y	NA	1		CL	5.88775	1	6.19687	6.97693	8.40794
GSE25066_GSM615650_U133A_FL33-US67_06_10_05.CEL	GSE25066	GSM615650	Discrepancy	N	N	60.1	4 x FAC (5-FU/Dox/Cyclophos), followed by 4 x Docetaxel & Capecitabine	N	NA	0		Basal	6.18309	2	6.82147	6.81947	7.97921
GSE25066_GSM615356_FL648-695.CEL	GSE25066	GSM615356	Discrepancy	N	N	43	TFAC_FAC x 4 Taxol x 12	N	RCB-II	0		LuminalB	6.33794	2	9.37487	7.14382	8.54282
GSE20271_GSM508060_U133A_80-FL-230-FL394-GM18_09_29_06.CEL	GSE20271	GSM508060	Discrepancy	N	N	52	FEC x 6	N	NA	0		LuminalB	6.68638	3	6.54447	6.48381	7.11088
GSE20271_GSM508061_FL411-GM15.CEL	GSE20271	GSM508061	Discrepancy	N	N	42	FEC x 6	N	NA	0		LuminalA	6.0628	1	5.67575	6.54483	7.40033
GSE20271_GSM508063_FL405-GM2.CEL	GSE20271	GSM508063	Discrepancy	N	N	57	FEC x 6	N	NA	0		Normal	5.75623	1	6.3331	6.90951	8.1351
GSE25066_GSM615668_U133A_FL105_US116_10_06_05.CEL	GSE25066	GSM615668	Discrepancy	N	N	40.3	4 x FAC (5-FU/Dox/Cyclophos), followed by 4 x Docetaxel & Capecitabine	Y	NA	1		Basal	6.51367	2	6.22854	6.65056	7.70063
GSE25066_GSM615638_U133A_FL23-US26_04_21_05.CEL	GSE25066	GSM615638	P	N	N	57.5	4 x FAC (5-FU/Dox/Cyclophos), followed by 4 x Docetaxel & Capecitabine	N	NA	0		Basal	6.50519	2	6.67195	6.76779	7.41061
GSE25066_GSM615648_U133A_FL10_03_16_05.CEL	GSE25066	GSM615648	P	N	N	59.2	4 x FAC (5-FU/Dox/Cyclophos), followed by 4 x Docetaxel & Capecitabine	N	NA	0		Basal	6.73037	3	6.09955	5.93893	7.01653
GSE25066_GSM615819_FL739-Spain30.CEL	GSE25066	GSM615819	P	N	N	39	FEC x(6 ) [+Taxol according to GSE25066]	N	NA	0		LuminalA	5.69704	1	10.2424	7.12517	8.40704
GSE25066_GSM615709_U133A_80-FL-109_FL285-575_05_19_06.CEL	GSE25066	GSM615709	P	N	N	27	Taxol (paclitaxel)	N	NA	0		LuminalB	6.82583	3	5.61788	6.06353	7.61778
GSE25066_GSM615783_FL1414_LBJ131.CEL	GSE25066	GSM615783	P	N	N	47	Taxol (paclitaxel)	N	NA	0		LuminalA	6.18468	2	6.71867	6.068	7.76614
GSE25066_GSM615703_FL2035_470_0409.CEL	GSE25066	GSM615703	P	N	N	58	Taxotere (docetaxel)	N	RCB-0/I	1		LuminalA	5.63296	1	6.20815	6.30426	7.75736
GSE25066_GSM615226_24817_AB02261485_26161.CEL	GSE25066	GSM615226	P	N	N	58	TFAC_00-005:Taxol 100mg/m2.q weekly x10, FAC X 4.	N	RCB-0/I	1		CL	5.26223	1	6.16969	7.14071	9.2459
GSE25066_GSM615281_29539_AB01723044_35687.CEL	GSE25066	GSM615281	P	N	N	44	TFAC_PACLITAXEL x 12, FEC x 4	N	RCB-0/I	1		LuminalB	7.11436	3	6.29551	6.71287	8.21959
GSE25066_GSM615286_29539_AB01833749_35607.CEL	GSE25066	GSM615286	P	N	N	62	TFAC_PACLITAXEL x 12, FEC x 4	N	RCB-0/I	1		LuminalB	7.12811	3	9.23252	8.86694	9.81634
GSE25066_GSM615235_23678_AB01562218_24640.CEL	GSE25066	GSM615235	P	N	N	67	TFAC_Taxol 80 mg/m2 x12 , FEC X4	N	RCB-0/I	1		LuminalB	7.36971	3	5.57343	5.54847	6.50079
GSE25066_GSM615219_19893_AB01913300_16991.CEL	GSE25066	GSM615219	P	N	N	38	TFAC_Taxol 80 weekly x 11, FACx4	N	RCB-0/I	1		LuminalA	6.44429	2	6.56922	6.8564	7.70831
GSE25066_GSM615395_FL799-795.CEL	GSE25066	GSM615395	P	N	N	64	TFAC_Taxol x 12 FAC x 4	N	RCB-0/I	1		LuminalA	5.56725	1	7.42219	8.02623	9.08281
GSE25066_GSM615718_FL1901-814rehyb.CEL	GSE25066	GSM615718	P	N	N	54	Taxol (paclitaxel)	N	RCB-0/I	1		LuminalA	5.69072	1	7.3738	7.26239	8.6351
GSE25066_GSM615741_FL1664_868.CEL	GSE25066	GSM615741	P	N	N	44	Taxol (paclitaxel)	N	RCB-0/I	1		Basal	7.53945	3	8.91526	7.32235	8.98629
GSE25066_GSM615688_FL2046_268_0409.CEL	GSE25066	GSM615688	P	N	N	38	Taxotere (docetaxel)	N	RCB-II	0		LuminalA	5.68643	1	6.20346	6.2616	7.25283
GSE25066_GSM615702_FL2034_440_0409.CEL	GSE25066	GSM615702	P	N	N	57	Taxotere (docetaxel)	N	RCB-II	0		LuminalB	6.57953	2	6.8477	5.9507	6.56761
GSE25066_GSM615708_FL2059_551_0509.CEL	GSE25066	GSM615708	P	N	N	64	Taxotere (docetaxel)	N	RCB-II	0		LuminalB	6.4634	2	6.03476	6.36576	7.1949
GSE25066_GSM615401_29539_AB01833754_35654.CEL	GSE25066	GSM615401	P	N	N	71	TFAC_12 PACLITAXEL + 4FAC	N	RCB-II	0		LuminalB	6.48832	2	5.66324	6.02164	6.93594
GSE25066_GSM615400_29539_AB01833935_35648.CEL	GSE25066	GSM615400	P	N	N	73	TFAC_12 PACLITAXEL+ 4 FAC	N	RCB-II	0		LuminalA	5.70024	1	5.99599	6.28489	7.96122
GSE25066_GSM615302_FL598-559.CEL	GSE25066	GSM615302	P	N	N	55	TFAC_FAC x 4 Taxol x 12	N	RCB-II	0		LuminalB	6.58467	2	6.52441	6.65713	8.10942
GSE25066_GSM615332_FL605-652.CEL	GSE25066	GSM615332	P	N	N	66	TFAC_FAC x 4 Taxol x12 (Abraxene)	N	RCB-II	0		LuminalB	6.52586	2	7.27196	7.44846	8.56994
GSE25066_GSM615252_FL489-340.CEL	GSE25066	GSM615252	P	N	N	54	TFAC_FAC x 6 Taxol x 12	N	RCB-II	0		LuminalA	5.63549	1	6.46056	6.57667	7.57027
GSE25066_GSM615294_29539_AB01833821_35682.CEL	GSE25066	GSM615294	P	N	N	45	TFAC_PACLITAXEL x (12), FAC x ( 4)	N	RCB-II	0		LuminalB	6.80368	3	5.73607	6.11505	7.89327
GSE25066_GSM615282_29539_AB01833728_35659.CEL	GSE25066	GSM615282	P	N	N	60	TFAC_PACLITAXEL x 12, FAC x 4	N	RCB-II	0		HER2	6.2673	2	6.10691	6.34773	7.48362
GSE25066_GSM615283_29539_AB01833832_35608.CEL	GSE25066	GSM615283	P	N	N	57	TFAC_PACLITAXEL x 12, FAC x 6	N	RCB-II	0		LuminalB	6.13698	2	8.50194	6.87055	8.25591
GSE25066_GSM615267_28998_AB02086509_34967.CEL	GSE25066	GSM615267	P	N	N	42	TFAC_PACLITAXEL x 12, FEC x 4	N	RCB-II	0		LuminalB	6.70991	3	6.17531	5.77101	7.10702
GSE25066_GSM615239_FL826-283.CEL	GSE25066	GSM615239	P	N	N	46	TFAC_Taxol x 12 FAC x 4	N	RCB-II	0		LuminalA	5.69373	1	6.24024	7.94637	8.69793
GSE25066_GSM615222_19893_AB01923090_16992.CEL	GSE25066	GSM615222	P	N	N	48	TFAC_Taxol 100 weekly X 12, FAC X 6	N	RCB-II	0		LuminalA	5.53729	1	6.22508	8.11175	8.89764
GSE25066_GSM615200_19893_AB01860313_17041.CEL	GSE25066	GSM615200	P	N	N	49	TFAC_Taxol 225 mg/m2 x4, FAC x4	N	RCB-II	0		LuminalB	7.49827	3	9.00048	6.22916	7.91915
GSE25066_GSM615238_24817_AB02263400_26163.CEL	GSE25066	GSM615238	P	N	N	44	TFAC_Taxol 80 mg/m2 x12 , FEC X4	N	RCB-II	0		HER2	5.98558	1	7.08377	7.64222	8.12071
GSE25066_GSM615210_19893_AB01988641_17024.CEL	GSE25066	GSM615210	P	N	N	75	TFAC_Taxol 80mg/m2 weekly x 12, FAC x 4	N	RCB-II	0		LuminalA	5.47487	1	5.9027	6.17512	7.22378
GSE25066_GSM615234_23678_AB01562113_24644.CEL	GSE25066	GSM615234	P	N	N	45	TFAC_Taxol 80mg/m2 x 12, FAC X 4	N	RCB-II	0		LuminalA	6.55229	2	7.32028	6.6266	7.86442
GSE25066_GSM615316_FL647-607-2.CEL	GSE25066	GSM615316	P	N	N	67	TFEC_Taxol x 12 FEC x 4	N	RCB-II	0		LuminalA	5.54277	1	6.17537	6.90635	8.09329
GSE25066_GSM615361_FL788-714.CEL	GSE25066	GSM615361	P	N	N	64	TFEC_Taxol x 4 FEC x 4	N	RCB-II	0		Normal	5.80736	1	7.17343	6.64688	7.9189
GSE25066_GSM615728_FL1652_831.CEL	GSE25066	GSM615728	P	N	N	45	Taxol (paclitaxel)	N	RCB-II	0		Basal	6.86223	3	5.75582	6.04458	7.46377
GSE25066_GSM615730_FL1662_837.CEL	GSE25066	GSM615730	P	N	N	47	Taxol (paclitaxel)	N	RCB-II	0		Basal	7.30282	3	5.82482	6.58545	7.6369
GSE25066_GSM615732_FL1903-839rehyb.CEL	GSE25066	GSM615732	P	N	N	24	Taxol (paclitaxel)	N	RCB-II	0		Basal	6.57595	2	6.07468	7.13548	9.62058
GSE25066_GSM615754_FL2236_913_0809.CEL	GSE25066	GSM615754	P	N	N	59	Taxol (paclitaxel)	N	RCB-II	0		HER2	6.23515	2	7.41442	7.05343	8.52418
GSE25066_GSM615127_FL1872_ISPY43.CEL	GSE25066	GSM615127	P	N	N	63.3	unspecified (presumed chemo)	N	RCB-II	0		LuminalA	6.26877	2	6.31187	5.97934	6.60561
GSE25066_GSM615138_FL1851_ISPY92.CEL	GSE25066	GSM615138	P	N	N	35.1	unspecified (presumed chemo)	N	RCB-II	0		LuminalB	6.54029	2	5.81768	6.19537	7.54224
GSE25066_GSM615165_FL1833_ISPY74.CEL	GSE25066	GSM615165	P	N	N	43.4	unspecified (presumed chemo)	N	RCB-II	0		LuminalA	6.06156	1	6.52953	6.53353	7.94138
GSE25066_GSM615326_U133A_80-FL-136-FL304-636_06_15_06.CEL	GSE25066	GSM615326	P	N	N	57	unspecified (presumed chemo)	N	RCB-II	0		Basal	7.18798	3	5.98269	7.603	8.71752
GSE25066_GSM615701_FL2033_437_0409.CEL	GSE25066	GSM615701	P	N	N	53	Taxotere (docetaxel)	N	RCB-III	0		Basal	6.45206	2	6.4716	6.41405	8.21856
GSE25066_GSM615809_FL427-PERU69.CEL	GSE25066	GSM615809	P	N	N	53	FAC x 6 (Taxol x 12 post Sx)	N	RCB-III	0		LuminalB	6.23066	2	5.86987	6.20977	6.98408
GSE25066_GSM615253_29539_AB01833841_35702.CEL	GSE25066	GSM615253	P	N	N	41	TFAC_PACLITAXEL x 12, FEC x 4	N	RCB-III	0		LuminalB	6.4285	2	6.12035	6.14029	7.57377
GSE25066_GSM615389_FL703-782.CEL	GSE25066	GSM615389	P	N	N	53	TFAC_Tamoxifen x 2 weeks Taxol x 12 FAC x 4	N	RCB-III	0		LuminalA	5.76845	1	7.60033	8.1811	8.81851
GSE25066_GSM615205_19893_AB01988665_17044.CEL	GSE25066	GSM615205	P	N	N	68	TFAC_Taxol 80 mg/m2 weekly x12, FAC x4	N	RCB-III	0		LuminalB	6.98377	3	7.37373	6.67236	7.832
GSE25066_GSM615241_24817_AB02263395_26170.CEL	GSE25066	GSM615241	P	N	N	63	TFAC_Taxol 80 mg/m2 x12 , FAC X6	N	RCB-III	0		LuminalA	5.98687	1	5.72236	5.76839	6.59821
GSE25066_GSM615214_19893_AB01779182_17047.CEL	GSE25066	GSM615214	P	N	N	54	TFAC_Taxol 80 weekly x 12, FAC x4	N	RCB-III	0		LuminalA	5.86558	1	5.94591	5.73763	7.2118
GSE25066_GSM615228_23678_AB01299779_24642.CEL	GSE25066	GSM615228	P	N	N	42	TFAC_Taxol 80mg/m2.q weekly x 12, FAC X 4	N	RCB-III	0		LuminalA	5.42065	1	7.43304	6.46091	7.7522
GSE25066_GSM615305_FL600-566.CEL	GSE25066	GSM615305	P	N	N	39	TFAC_Taxol x 12 FAC x 4	N	RCB-III	0		LuminalA	5.72336	1	7.28708	7.0207	8.45017
GSE25066_GSM615373_FL614-744.CEL	GSE25066	GSM615373	P	N	N	44	TFAC_Taxol x 12 FAC x 4	N	RCB-III	0		LuminalB	5.78872	1	7.65477	8.95775	9.4122
GSE25066_GSM615774_FL693-LBJ46.CEL	GSE25066	GSM615774	P	N	N	59	Taxol x 12 FAC x 3 (D/T P.D)	N	RCB-III	0		HER2	6.09095	1	8.32725	6.85493	8.41612
GSE25066_GSM615796_FL695-Peru37.CEL	GSE25066	GSM615796	P	N	N	48	Taxol x 12 FAC x 4	N	RCB-III	0		LuminalB	6.54811	2	6.92842	6.87705	7.81922
GSE25066_GSM615268_FL556-396.CEL	GSE25066	GSM615268	P	N	N	35	TFEC_Taxol x 12 FEC x 4	N	RCB-III	0		LuminalA	5.48357	1	7.15923	7.29987	8.96854
GSE25066_GSM615725_FL1666_826.CEL	GSE25066	GSM615725	P	N	N	33	Taxol (paclitaxel)	N	RCB-III	0		LuminalA	6.34163	2	6.5001	6.80475	7.95541
GSE25066_GSM615358_FL469-706_3_.CEL	GSE25066	GSM615358	P	N	N	69	unspecified (presumed chemo)	N	RCB-III	0		LuminalB	6.9172	3	5.65422	6.03026	7.47476
GSE20271_GSM508033_U133A_80_FL_086_FL262-PERU13_04_20_06.CEL	GSE20271	GSM508033	P	N	N	43	FAC x 6	N	NA	0		LuminalB	6.79095	3	6.94799	6.08407	7.60326
GSE20271_GSM508034_FL399-PERU25.CEL	GSE20271	GSM508034	P	N	N	43	FAC x 6	N	NA	0		LuminalB	7.05288	3	5.59326	6.10789	7.10281
GSE20271_GSM508051_U133A_80-FL-227-FL391-PERU27_09_29_06.CEL	GSE20271	GSM508051	P	N	N	62	FAC x 6	N	NA	0		LuminalA	5.86382	1	5.7995	6.042	7.07547
GSE20271_GSM508084_U133A_80-FL-215-FL379-604_09_08_06.CEL	GSE20271	GSM508084	P	N	N	62	FAC x 5	N	NA	0		LuminalA	5.74905	1	5.57604	5.74601	6.62128
GSE20271_GSM508030_U133A_FL40-378_07_07_05.CEL	GSE20271	GSM508030	P	N	N	50	FAC x 6	N	NA	0		HER2	6.20782	2	6.07778	6.24229	7.91363
GSE20271_GSM508032_U133A_FL63-466_07_28_05.CEL	GSE20271	GSM508032	P	N	N	64	FAC x 6	N	NA	0		LuminalA	5.63378	1	6.7465	7.65775	9.46941
GSE20271_GSM508041_FL446-539.CEL	GSE20271	GSM508041	P	N	N	66	FAC x 6	N	NA	0		LuminalB	6.66855	3	8.17613	8.94531	9.6739
GSE20271_GSM508065_FL467-PERU75.CEL	GSE20271	GSM508065	P	N	N	56	FAC x 6	N	NA	0		LuminalB	6.23849	2	6.27302	7.43295	8.18633
GSE20271_GSM508082_U133A_80-FL-218-FL382-632_09_08_06.CEL	GSE20271	GSM508082	P	N	N	48	FAC x 6	N	NA	0		LuminalA	6.24351	2	5.76065	6.15716	7.35234
GSE20271_GSM508083_U133A_80-FL-216-FL380-629_09_08_06.CEL	GSE20271	GSM508083	P	N	N	61	FAC x 6	N	NA	0		LuminalA	5.55575	1	6.79379	7.59876	8.77842
GSE20271_GSM508094_U133A_FL100_536_10_05_05.CEL	GSE20271	GSM508094	P	N	N	43	FAC x 6	N	NA	0		LuminalA	6.16024	2	6.86698	6.34612	8.00635
GSE20271_GSM508095_FL384-680-2.CEL	GSE20271	GSM508095	P	N	N	34	FAC x 6	N	NA	0		LuminalB	6.30577	2	6.03331	6.30763	7.13772
GSE20271_GSM508039_U133A_80-FL-217-FL381-631_09_08_06.CEL	GSE20271	GSM508039	P	N	N	32	FAC x 6 (Last Cycle only AC no 5-FU)	N	NA	0		LuminalB	6.81513	3	5.77232	6.1017	7.48462
GSE20271_GSM508079_U133A_FL56_444_07_20_05.CEL	GSE20271	GSM508079	P	N	N	53	FAC x 6 (neo-adj)	N	NA	0		Basal	6.78907	3	5.97998	6.49397	7.44576
GSE20271_GSM508081_U133A_FL57-349_07_27_05.CEL	GSE20271	GSM508081	P	N	N	40	FAC x 6 (neo-adj); Taxol x 12 (adj); Tamoxifen	N	NA	0		LuminalA	5.95967	1	6.22667	6.63587	8.13653
GSE20271_GSM508123_U133A_FL42-323_07_07_05.CEL	GSE20271	GSM508123	P	N	N	40	FAC x 3 (d/t P.D) Taxol x 12	N	NA	0		LuminalA	5.65266	1	6.23253	6.18133	7.8852
GSE20194_GSM505484_29539_AB01833840_35610.CEL	GSE20194	GSM505484	P	N	N	55	TFAC; PACLITAXEL x 11, FAC x 4	N	NA	0		LuminalA	6.45631	2	5.80817	5.7367	7.38138
GSE20271_GSM508143_FL731-Peru66.CEL	GSE20271	GSM508143	P	N	N	48	Taxol x 12 FAC x 4	N	NA	0		LuminalA	5.79326	1	6.19422	6.07731	7.46039
GSE20271_GSM508067_FL433-LBJ43.CEL	GSE20271	GSM508067	P	N	N	49	FAC x 4 (d/t P.D) Taxotere x 2 (d/t severe Dehydration) Xeloda x 2(d/t P.D) XRT+ Xeloda Taxol x 2	N	NA	0		CL	5.89881	1	6.40445	6.12472	8.36467
GSE20271_GSM508098_FL798-755.CEL	GSE20271	GSM508098	P	N	N	73	FEC x 4 (original planned was 6 cycles disc. due to anorexia)	N	NA	0		LuminalB	6.54024	2	5.98538	6.57903	8.20698
GSE20271_GSM508088_FL386-702-2.CEL	GSE20271	GSM508088	P	N	N	49	FEC x 5	N	NA	0		LuminalA	5.84029	1	6.00491	6.18753	7.76092
GSE20271_GSM508026_U133A_FL47_400_07_12_05.CEL	GSE20271	GSM508026	P	N	N	55	FEC x 6	N	NA	0		LuminalA	6.2341	2	6.85605	6.27847	7.96907
GSE20271_GSM508028_U133A_FL59-338_07_27_05.CEL	GSE20271	GSM508028	P	N	N	45	FEC x 6	N	NA	0		LuminalB	6.39748	2	5.86481	5.95933	7.56354
GSE20271_GSM508031_U133A_FL41-380_07_07_05.CEL	GSE20271	GSM508031	P	N	N	50	FEC x 6	N	NA	0		LuminalB	6.81137	3	6.6985	6.43188	7.61243
GSE20271_GSM508062_U133A_80-FL-229-FL393-GM10_09_29_06.CEL	GSE20271	GSM508062	P	N	N	45	FEC x 6	N	NA	0		LuminalB	6.07775	1	6.24752	6.2848	7.28218
GSE20271_GSM508092_U133A_FL67-461_08_04_05.CEL	GSE20271	GSM508092	P	N	N	44	FEC x 6	N	NA	0		LuminalB	6.41239	2	7.98209	6.75074	8.17878
GSE20271_GSM508023_FL1305_GM42.CEL	GSE20271	GSM508023	P	N	N	62	FEC x( 6)	N	NA	0		LuminalB	6.98116	3	5.63177	5.63105	6.99942
GSE20271_GSM508075_FL744-spain59.CEL	GSE20271	GSM508075	P	N	N	44	FEC x( 6)	N	NA	0		Normal	5.39811	1	5.94606	6.05679	7.86801
GSE20271_GSM508077_FL1304_GM39.CEL	GSE20271	GSM508077	P	N	N	45	FEC x( 6)	N	NA	0		LuminalB	6.74966	3	6.18749	5.82326	7.46389
GSE20271_GSM508013_FL743-Spain58.CEL	GSE20271	GSM508013	P	N	N	55	FEC x(6 )	N	NA	0		CL	5.42806	1	6.82271	7.32105	9.17333
GSE20271_GSM508016_FL1306_GM44.CEL	GSE20271	GSM508016	P	N	N	49	FEC x(6 )	N	NA	0		LuminalA	5.37756	1	7.66651	5.9378	7.43543
GSE20271_GSM508073_FL991-Spain9-core.CEL	GSE20271	GSM508073	P	N	N	60	FEC x(6 )	N	NA	0		CL	5.36406	1	7.0655	7.9172	9.79836
GSE20271_GSM508076_FL719-Spain38.CEL	GSE20271	GSM508076	P	N	N	47	FEC x(6 )	N	NA	0		LuminalA	5.88863	1	7.6154	6.14253	8.25725
GSE20271_GSM508168_FL845-Spain6.CEL	GSE20271	GSM508168	P	N	N	67	Paclitaxel x(12 ) + FEC x(4 )	N	NA	0		LuminalA	6.31624	2	7.04339	6.81769	8.15383
GSE20271_GSM508108_FL404-Spain14-2.CEL	GSE20271	GSM508108	P	N	N	66	Paclitaxel x(12) + FEC x(3 )	N	NA	0		LuminalA	5.89029	1	6.14676	6.16061	6.61013
GSE20194_GSM505604_FL1141-801_2_.CEL	GSE20194	GSM505604	P	N	N	45	TFEC; Taxol x 12 FEC x 4	N	NA	0		LuminalB	6.41787	2	6.11978	6.59496	6.93961
GSE20271_GSM508155_U133A_80-FL-126_FL233-GM7_05_25_06.CEL	GSE20271	GSM508155	P	N	N	61	Taxol x 12 FEC x 4	N	NA	0		LuminalB	6.00809	1	7.23702	6.89385	9.12986
GSE25066_GSM615760_FL2556_06_011.CEL	GSE25066	GSM615760	P	N	N	67.4	Taxol (paclitaxel)	NA	NA	NA		LuminalA	5.86647	1	7.09627	6.36272	7.76042
GSE25066_GSM615761_FL2593MDA008.CEL	GSE25066	GSM615761	P	N	N	60.9	Taxol (paclitaxel)	NA	NA	NA		LuminalA	5.47192	1	7.45387	6.9189	8.53761
GSE25066_GSM615767_FL2599MDA014.CEL	GSE25066	GSM615767	P	N	N	31.9	Taxol (paclitaxel)	NA	NA	NA		Normal	5.76817	1	7.63627	6.50085	7.79385
GSE25066_GSM615669_U133A_FL120_US112_10_20_05.CEL	GSE25066	GSM615669	P	N	N	47.4	4 x FAC (5-FU/Dox/Cyclophos), followed by 4 x Docetaxel & Capecitabine	Y	NA	1		LuminalB	7.0357	3	9.14476	6.62437	8.31538
GSE25066_GSM615186_20558_AB01711719_17202.CEL	GSE25066	GSM615186	P	N	N	51	TFAC_98-240: Taxol q 3wk (225mg/m2) x4, Fac x4	Y	RCB-0/I	1		LuminalB	6.788	3	5.88159	5.92455	7.57715
GSE25066_GSM615256_29539_AB01723041_35689.CEL	GSE25066	GSM615256	P	N	N	51	TFAC_PACLITAXEL x 12, FAC x 4	Y	RCB-0/I	1		LuminalB	7.38724	3	6.13478	6.4703	8.31517
GSE25066_GSM615201_19893_AB01943851_17042.CEL	GSE25066	GSM615201	P	N	N	41	TFAC_Taxol 80 mg/m2 weekly x12, FAC x4	Y	RCB-0/I	1		LuminalB	7.01834	3	6.30471	6.30089	7.03159
GSE25066_GSM615822_FL721-spain45.CEL	GSE25066	GSM615822	P	N	N	56	Paclitaxel x(12 ) + FEC x(3 )	Y	RCB-0/I	1		LuminalB	6.81552	3	6.84304	6.56858	9.1625
GSE25066_GSM615736_FL1909-854rehyb.CEL	GSE25066	GSM615736	P	N	N	52	Taxol (paclitaxel)	Y	RCB-0/I	1		LuminalB	6.68526	3	7.35898	7.28512	8.30228
GSE25066_GSM615737_FL1910-857rehyb.CEL	GSE25066	GSM615737	P	N	N	50	Taxol (paclitaxel)	Y	RCB-0/I	1		Basal	6.77578	3	6.56635	6.38516	7.97648
GSE25066_GSM615748_FL1961-892.CEL	GSE25066	GSM615748	P	N	N	60	Taxol (paclitaxel)	Y	RCB-0/I	1		Basal	6.40675	2	6.56291	7.32958	8.62031
GSE25066_GSM615782_FL1300_LBJ105.CEL	GSE25066	GSM615782	P	N	N	59	Taxol (paclitaxel)	Y	RCB-0/I	1		CL	5.401	1	8.33583	6.89255	8.76057
GSE25066_GSM615137_FL1888_ISPY39.CEL	GSE25066	GSM615137	P	N	N	35.1	unspecified (presumed chemo)	Y	RCB-0/I	1		Basal	6.48563	2	7.85536	6.77634	8.33913
GSE25066_GSM615310_U133A_80-FL-112_FL288-580_05_22_06.CEL	GSE25066	GSM615310	P	N	N	64	unspecified (presumed chemo)	Y	RCB-0/I	1		Basal	7.14045	3	8.91349	7.09656	8.53619
GSE20271_GSM508038_FL413-PERU41.CEL	GSE20271	GSM508038	P	N	N	46	FAC x 6	Y	NA	1		HER2	5.84601	1	7.02736	7.66833	8.537
GSE20271_GSM508036_FL414-PERU36.CEL	GSE20271	GSM508036	P	N	N	43	FAC x 6 (Taxol post Sx)	Y	NA	1		LuminalB	6.50365	2	6.32143	6.96562	7.67253
GSE20271_GSM508150_U133A_80-FL-127_FL234-GM11_05_25_06.CEL	GSE20271	GSM508150	P	N	N	45	Taxol x 12 FEC x 4	Y	NA	1		LuminalA	5.78226	1	6.52424	7.67613	8.65229
GSE25066_GSM615656_U133A_FL68_US89_08_24_05.CEL	GSE25066	GSM615656	Discrepancy	N	N	49.2	4 x FAC (5-FU/Dox/Cyclophos), followed by 4 x Docetaxel & Capecitabine	Y	NA	1		Normal	6.16215	2	6.86257	7.29584	8.5206
GSE25066_GSM615161_FL1823_ISPY108.CEL	GSE25066	GSM615161	NA	NA	N	43.8	unspecified (presumed chemo)	N	RCB-III	0		LuminalA	6.48546	2	6.27495	5.9549	7.47896
GSE25066_GSM615157_FL1812_ISPY97.CEL	GSE25066	GSM615157	P	NA	N	45.9	unspecified (presumed chemo)	N	RCB-II	0		Basal	6.3677	2	7.19968	7.27597	8.69525
GSE25066_GSM615693_FL2050_320_0409.CEL	GSE25066	GSM615693	N	P	N	36	Taxotere (docetaxel)	N	NA	0		LuminalA	6.11736	2	8.13713	6.80589	7.91467
GSE25066_GSM615641_U133A_FL19-US33_04_22_05.CEL	GSE25066	GSM615641	N	P	N	40.3	4 x FAC (5-FU/Dox/Cyclophos), followed by 4 x Docetaxel & Capecitabine	N	NA	0		Basal	6.48284	2	5.84014	6.35454	7.23642
GSE25066_GSM615684_U133A_80_FL_009_01_26_06.CEL	GSE25066	GSM615684	N	P	N	61.1	4 x FAC (5-FU/Dox/Cyclophos), followed by 4 x Docetaxel & Capecitabine	N	NA	0		HER2	5.94232	1	7.07054	7.58558	9.05727
GSE25066_GSM615184_29539_AB01833504_35681.CEL	GSE25066	GSM615184	N	P	N	51	TFAC_Taxol q 3wk (225mg/m2) x4, FAC x4	N	RCB-0/I	1		Basal	6.80642	3	8.33107	7.2006	9.38232
GSE25066_GSM615333_FL756-657.CEL	GSE25066	GSM615333	N	P	N	48	TFAC_Taxol x 12 FAC x 4	N	RCB-0/I	1		Basal	6.69206	3	5.99392	6.76314	8.72141
GSE25066_GSM615189_19893_AB01983478_17035.CEL	GSE25066	GSM615189	N	P	N	65	TFAC_98-240: Taxol qwk (150mg/m2) x12, FACx4	N	RCB-II	0		HER2	6.00494	1	6.4332	6.77306	8.26181
GSE25066_GSM615350_FL581-683.CEL	GSE25066	GSM615350	N	P	N	59	TFAC_Taxol x 12 FAC x4	N	RCB-II	0		LuminalB	6.55667	2	5.72219	5.94477	7.03044
GSE25066_GSM615826_FL854-Spain51.CEL	GSE25066	GSM615826	N	P	N	44	Paclitaxel x(12 ) + FEC x(4 )	N	RCB-II	0		LuminalA	6.22996	2	6.33928	5.99011	7.72423
GSE25066_GSM615312_FL503-583.CEL	GSE25066	GSM615312	N	P	N	51	TFAC_Taxol x 12 FAC x 6	N	RCB-III	0		Basal	5.88836	1	6.59828	6.31358	7.69606
GSE25066_GSM615178_FL1826_ISPY115.CEL	GSE25066	GSM615178	N	P	N	38.6	unspecified (presumed chemo)	N	RCB-III	0		Basal	6.83234	3	7.3176	6.60227	8.55451
GSE20194_GSM505369_20558_AB01712163_17203.CEL	GSE20194	GSM505369	N	P	N	59	TFAC; Taxol q3wk (225mg/m2) x 4, NO FAC	N	NA	0		Basal	6.97822	3	5.93804	6.15589	7.46321
GSE25066_GSM615676_U133A_FL152_US135_12_08_05.CEL	GSE25066	GSM615676	N	P	N	46.8	4 x FAC (5-FU/Dox/Cyclophos), followed by 4 x Docetaxel & Capecitabine	Y	NA	1		Basal	7.33161	3	7.92688	6.24904	7.86338
GSE25066_GSM615706_FL2057_509_0509.CEL	GSE25066	GSM615706	N	P	N	43	Taxotere (docetaxel)	Y	RCB-0/I	1		CL	7.14247	3	6.01165	6.04891	6.92454
GSE25066_GSM615194_19893_AB01913261_17092.CEL	GSE25066	GSM615194	N	P	N	61	TFAC_98-240 Taxol (150 mg q weekly) x12, FAC x4	Y	RCB-0/I	1		Basal	7.73282	3	8.1853	5.89855	7.2108
GSE25066_GSM615191_19893_AB01988722_17036.CEL	GSE25066	GSM615191	N	P	N	37	TFAC_98-240 Taxol 225mg/m2 x 4, FAC x 4	Y	RCB-0/I	1		Basal	7.56783	3	7.99829	6.8718	9.10389
GSE25066_GSM615202_19893_AB01983865_17043.CEL	GSE25066	GSM615202	N	P	N	42	TFAC_Taxol 80 mg/m2 weekly x12 FAC x4	Y	RCB-0/I	1		Basal	7.06561	3	6.65329	6.03962	7.82017
GSE25066_GSM615375_FL791-750.CEL	GSE25066	GSM615375	N	P	N	75	unspecified (presumed chemo)	Y	RCB-0/I	1		Basal	6.95806	3	7.26095	6.4356	8.3854
GSE25066_GSM615682_U133A_80_FL_005_01_25_06.CEL	GSE25066	GSM615682	Discrepancy	P	N	46	4 x FAC (5-FU/Dox/Cyclophos), followed by 4 x Docetaxel & Capecitabine	N	NA	0		LuminalA	6.96861	3	5.82181	5.85285	7.41741
GSE25066_GSM615662_U133A_FL69_US93_08_24_05.CEL	GSE25066	GSM615662	P	P	N	43.4	Taxotere (docetaxel)	N	NA	0		LuminalB	7.02411	3	6.0986	6.41423	7.88372
GSE25066_GSM615749_FL2081_893_0509.CEL	GSE25066	GSM615749	P	P	N	47	Taxotere (docetaxel)	N	NA	0		LuminalB	6.28667	2	6.71861	6.36694	7.20054
GSE25066_GSM615631_U133A_FL28-US1_05_05_05.CEL	GSE25066	GSM615631	P	P	N	32.2	4 x FAC (5-FU/Dox/Cyclophos), followed by 4 x Docetaxel & Capecitabine	N	NA	0		LuminalA	5.8898	1	6.26877	7.71016	8.8587
GSE25066_GSM615633_U133A_FL27-US11_05_05_05.CEL	GSE25066	GSM615633	P	P	N	36.7	4 x FAC (5-FU/Dox/Cyclophos), followed by 4 x Docetaxel & Capecitabine	N	NA	0		LuminalB	6.2681	2	6.78374	6.29534	7.36234
GSE25066_GSM615642_U133A_FL09_03_16_05.CEL	GSE25066	GSM615642	P	P	N	54	4 x FAC (5-FU/Dox/Cyclophos), followed by 4 x Docetaxel & Capecitabine	N	NA	0		LuminalA	6.29579	2	5.43787	5.7494	7.25048
GSE25066_GSM615645_U133A_FL12_03_16_05.CEL	GSE25066	GSM615645	P	P	N	46.9	4 x FAC (5-FU/Dox/Cyclophos), followed by 4 x Docetaxel & Capecitabine	N	NA	0		LuminalB	6.35305	2	9.11154	6.5433	8.00125
GSE25066_GSM615646_U133A_FL16_03_17_05.CEL	GSE25066	GSM615646	P	P	N	51.5	4 x FAC (5-FU/Dox/Cyclophos), followed by 4 x Docetaxel & Capecitabine	N	NA	0		LuminalA	5.78435	1	6.17033	5.98402	7.21738
GSE25066_GSM615652_U133A_FL53_US72_07_13_05.CEL	GSE25066	GSM615652	P	P	N	41.3	4 x FAC (5-FU/Dox/Cyclophos), followed by 4 x Docetaxel & Capecitabine	N	NA	0		LuminalB	6.9455	3	6.14048	6.12927	7.41403
GSE25066_GSM615653_U133A_FL54_US80_07_20_05.CEL	GSE25066	GSM615653	P	P	N	55.9	4 x FAC (5-FU/Dox/Cyclophos), followed by 4 x Docetaxel & Capecitabine	N	NA	0		LuminalB	6.62978	2	6.7758	5.96948	7.16441
GSE25066_GSM615654_U133A_FL64-US82_08_04_05.CEL	GSE25066	GSM615654	P	P	N	45.1	4 x FAC (5-FU/Dox/Cyclophos), followed by 4 x Docetaxel & Capecitabine	N	NA	0		LuminalA	6.19455	2	6.11047	6.37956	7.09059
GSE25066_GSM615659_U133A_FL79_US96_08_26_05.CEL	GSE25066	GSM615659	P	P	N	59.5	4 x FAC (5-FU/Dox/Cyclophos), followed by 4 x Docetaxel & Capecitabine	N	NA	0		LuminalA	5.75091	1	5.70808	7.16323	8.00409
GSE25066_GSM615664_U133A_FL107_US104_10_12_05.CEL	GSE25066	GSM615664	P	P	N	44.4	4 x FAC (5-FU/Dox/Cyclophos), followed by 4 x Docetaxel & Capecitabine	N	NA	0		LuminalA	5.93603	1	7.68403	6.12562	7.09503
GSE25066_GSM615670_U133A_FL123_US117_10_27_05.CEL	GSE25066	GSM615670	P	P	N	52.5	4 x FAC (5-FU/Dox/Cyclophos), followed by 4 x Docetaxel & Capecitabine	N	NA	0		LuminalA	6.27048	2	5.76045	6.43955	7.59609
GSE25066_GSM615673_U133A_80-FL-002_01_20_06.CEL	GSE25066	GSM615673	P	P	N	34.1	4 x FAC (5-FU/Dox/Cyclophos), followed by 4 x Docetaxel & Capecitabine	N	NA	0		LuminalB	6.10114	1	6.15474	6.27687	7.53206
GSE25066_GSM615675_U133A_80-FL-003_01_20_06.CEL	GSE25066	GSM615675	P	P	N	45.2	4 x FAC (5-FU/Dox/Cyclophos), followed by 4 x Docetaxel & Capecitabine	N	NA	0		LuminalA	6.2205	2	6.86345	6.72727	8.67932
GSE25066_GSM615678_U133A_FL163_US144_01_10_06.CEL	GSE25066	GSM615678	P	P	N	54.5	4 x FAC (5-FU/Dox/Cyclophos), followed by 4 x Docetaxel & Capecitabine	N	NA	0		LuminalB	7.12672	3	5.48914	6.06839	7.44621
GSE25066_GSM615679_U133A_FL173_US143_01_13_06_3.CEL	GSE25066	GSM615679	P	P	N	42.6	4 x FAC (5-FU/Dox/Cyclophos), followed by 4 x Docetaxel & Capecitabine	N	NA	0		LuminalA	6.61061	2	5.74992	6.09605	7.19162
GSE25066_GSM615683_U133A_80_FL_008_01_25_06.CEL	GSE25066	GSM615683	P	P	N	57.6	4 x FAC (5-FU/Dox/Cyclophos), followed by 4 x Docetaxel & Capecitabine	N	NA	0		LuminalA	6.04288	1	5.52254	5.74992	6.91904
GSE25066_GSM615799_FL699-PERU42.CEL	GSE25066	GSM615799	P	P	N	42	Taxol x 12 FAC x 4	N	NA	0		LuminalB	6.31979	2	5.55937	5.95804	7.94381
GSE25066_GSM615818_FL849-Spain27.CEL	GSE25066	GSM615818	P	P	N	61	Paclitaxel x(12 ) + FEC x( 4)	N	NA	0		LuminalA	5.92635	1	6.08791	6.46132	7.36348
GSE25066_GSM615755_FL2237_916_0809.CEL	GSE25066	GSM615755	P	P	N	31	Taxol (paclitaxel)	N	NA	0		LuminalB	6.30814	2	6.01209	6.26225	7.39089
GSE25066_GSM615097_FL1791_ISPY_12.CEL	GSE25066	GSM615097	P	P	N	45.8	unspecified (presumed chemo)	N	NA	0		LuminalA	6.01285	1	6.46772	6.15626	7.33382
GSE25066_GSM615162_FL1824_ISPY109.CEL	GSE25066	GSM615162	P	P	N	42.3	unspecified (presumed chemo)	N	NA	0		LuminalA	6.13551	2	6.45592	6.12591	7.65145
GSE25066_GSM615168_FL1835_ISPY76.CEL	GSE25066	GSM615168	P	P	N	50.1	unspecified (presumed chemo)	N	NA	0		LuminalA	5.62152	1	6.51194	6.34475	7.43373
GSE25066_GSM615710_FL2061_645_0509.CEL	GSE25066	GSM615710	P	P	N	42	Taxotere (docetaxel)	N	RCB-0/I	1		LuminalA	5.48325	1	7.5383	6.8113	8.76949
GSE25066_GSM615227_23678_AB01233040_24639.CEL	GSE25066	GSM615227	P	P	N	52	TFAC_00-005:Taxol weekly x 12,FAC X 5	N	RCB-0/I	1		LuminalB	6.79995	3	7.27846	5.94054	7.28293
GSE25066_GSM615179_20537_AB01913244_17054.CEL	GSE25066	GSM615179	P	P	N	56	TFAC_98-240: Taxol q3 wk (225mg/m2) x4, FAC x4	N	RCB-0/I	1		LuminalA	5.33559	1	5.49538	5.69329	7.05521
GSE25066_GSM615206_20979_AB01988666_16986.CEL	GSE25066	GSM615206	P	P	N	47	TFAC_Taxol 80 mg/m2 weekly x12, FAC x4	N	RCB-0/I	1		LuminalB	6.40405	2	5.62068	6.21623	7.6207
GSE25066_GSM615243_24817_AB02263375_26169.CEL	GSE25066	GSM615243	P	P	N	46	TFAC_Taxol 80 mg/m2 x12 , FEC X4	N	RCB-0/I	1		LuminalA	6.46683	2	5.81394	5.75528	7.0037
GSE25066_GSM615220_19893_AB01988709_17027.CEL	GSE25066	GSM615220	P	P	N	31	TFAC_Taxol 80 weekly X 12, FAC X 6	N	RCB-0/I	1		LuminalA	6.11642	2	8.14084	6.47742	7.87836
GSE25066_GSM615246_FL645-319.CEL	GSE25066	GSM615246	P	P	N	26	TFAC_Taxol x 12 FAC x 4	N	RCB-0/I	1		LuminalA	5.55303	1	7.30144	5.98088	7.47524
GSE25066_GSM615339_FL559-666.CEL	GSE25066	GSM615339	P	P	N	58	TFAC_Taxol x 12 FAC x 4	N	RCB-0/I	1		LuminalA	5.98378	1	6.13322	7.02201	7.88366
GSE25066_GSM615370_FL789-734.CEL	GSE25066	GSM615370	P	P	N	36	TFEC_Taxol x 12 FEC x 4	N	RCB-0/I	1		LuminalA	6.14243	2	6.58458	5.90623	7.0973
GSE25066_GSM615735_FL1661_845.CEL	GSE25066	GSM615735	P	P	N	51	Taxol (paclitaxel)	N	RCB-0/I	1		LuminalB	6.83282	3	5.7615	6.43397	7.67711
GSE25066_GSM615786_FL1915_LBJ170.CEL	GSE25066	GSM615786	P	P	N	55	Taxol (paclitaxel)	N	RCB-0/I	1		Basal	7.14849	3	6.30783	6.92208	9.28565
GSE25066_GSM615125_FL1890_ISPY41.CEL	GSE25066	GSM615125	P	P	N	44.1	unspecified (presumed chemo)	N	RCB-0/I	1		LuminalA	5.95775	1	6.57673	6.53872	8.01662
GSE25066_GSM615129_FL1843_ISPY84.CEL	GSE25066	GSM615129	P	P	N	53.5	unspecified (presumed chemo)	N	RCB-0/I	1		LuminalB	6.14259	2	6.51332	7.27874	8.95041
GSE25066_GSM615685_FL2042_223_0409.CEL	GSE25066	GSM615685	P	P	N	62	Taxotere (docetaxel)	N	RCB-II	0		LuminalA	6.00128	1	6.71472	6.39032	7.67089
GSE25066_GSM615686_FL2043_225_0409.CEL	GSE25066	GSM615686	P	P	N	37	Taxotere (docetaxel)	N	RCB-II	0		LuminalA	5.48075	1	6.18765	6.07442	7.09684
GSE25066_GSM615690_FL2048_290_0409.CEL	GSE25066	GSM615690	P	P	N	45	Taxotere (docetaxel)	N	RCB-II	0		LuminalA	5.8063	1	6.20647	6.53099	7.4216
GSE25066_GSM615698_FL2030_342_0409.CEL	GSE25066	GSM615698	P	P	N	56	Taxotere (docetaxel)	N	RCB-II	0		LuminalA	5.5799	1	6.25908	6.69859	7.72883
GSE25066_GSM615700_FL2105_364_0509.CEL	GSE25066	GSM615700	P	P	N	69	Taxotere (docetaxel)	N	RCB-II	0		LuminalA	5.51619	1	5.75805	5.96472	7.27126
GSE25066_GSM615704_FL2106_480_0509.CEL	GSE25066	GSM615704	P	P	N	58	Taxotere (docetaxel)	N	RCB-II	0		LuminalA	5.22165	1	6.53081	8.05348	8.79264
GSE25066_GSM615705_FL2056_496_0509.CEL	GSE25066	GSM615705	P	P	N	40	Taxotere (docetaxel)	N	RCB-II	0		LuminalA	5.59728	1	6.33311	6.4086	7.27271
GSE25066_GSM615711_FL2064_660_0509.CEL	GSE25066	GSM615711	P	P	N	34	Taxotere (docetaxel)	N	RCB-II	0		LuminalA	5.47578	1	6.29341	6.13094	7.54334
GSE25066_GSM615743_FL2079_880_0509.CEL	GSE25066	GSM615743	P	P	N	43.4	Taxotere (docetaxel)	N	RCB-II	0		LuminalA	5.8132	1	5.88067	6.01071	6.61076
GSE25066_GSM615745_FL2078_883_0509.CEL	GSE25066	GSM615745	P	P	N	46	Taxotere (docetaxel)	N	RCB-II	0		LuminalA	5.97415	1	6.1822	6.42596	7.4165
GSE25066_GSM615750_FL2082_896_0509.CEL	GSE25066	GSM615750	P	P	N	27	Taxotere (docetaxel)	N	RCB-II	0		LuminalA	5.82307	1	6.36167	6.21667	7.11454
GSE25066_GSM615772_FL734-LBJ32.CEL	GSE25066	GSM615772	P	P	N	53	Taxotere (docetaxel)	N	RCB-II	0		LuminalA	5.89566	1	6.08381	6.23579	7.529
GSE25066_GSM615788_29539_AB01833512_35703.CEL	GSE25066	GSM615788	P	P	N	71	FAC x 6 (Taxol x 12 post Sx)	N	RCB-II	0		LuminalB	7.19053	3	7.339	7.13646	9.13946
GSE25066_GSM615789_29539_AB01723010_35704.CEL	GSE25066	GSM615789	P	P	N	38	FAC x 6 (Taxol x 12 post Sx)	N	RCB-II	0		LuminalB	7.02771	3	6.77448	5.90478	7.55828
GSE25066_GSM615808_FL426-PERU61.CEL	GSE25066	GSM615808	P	P	N	69	FAC x 6 (Taxol x 12 post Sx)	N	RCB-II	0		LuminalB	6.23719	2	5.54615	6.08043	7.82317
GSE25066_GSM615299_FL457-556.CEL	GSE25066	GSM615299	P	P	N	47	TFAC/HT_Taxol x 13 FAC x 3(d/t cardiotox) Anastrozole x 3 Moths	N	RCB-II	0		LuminalA	5.30534	1	6.50448	6.12824	8.21109
GSE25066_GSM615196_19893_AB01983892_17029.CEL	GSE25066	GSM615196	P	P	N	61	TFAC_98-240 Taxol (225 mg q 3 wk) x 4, FAX x4	N	RCB-II	0		LuminalB	7.2396	3	5.66327	5.80489	6.90542
GSE25066_GSM615198_19893_AB01778470_17038.CEL	GSE25066	GSM615198	P	P	N	57	TFAC_98-240 Taxol (80mg/m2 q wk), FAC x4	N	RCB-II	0		LuminalA	6.64797	2	5.78358	5.67644	7.27982
GSE25066_GSM615192_19893_AB02014587_17020.CEL	GSE25066	GSM615192	P	P	N	51	TFAC_98-240 Taxol 225mg/m2 x 4, FAC x4	N	RCB-II	0		LuminalA	6.25454	2	7.52354	6.25355	8.00952
GSE25066_GSM615183_20537_AB01913201_17055.CEL	GSE25066	GSM615183	P	P	N	34	TFAC_98-240: Taxol q 3wk (225mg/m2) x4, FAC x4	N	RCB-II	0		LuminalA	5.8747	1	6.96607	6.47431	8.06406
GSE25066_GSM615187_19893_AB01983905_17019.CEL	GSE25066	GSM615187	P	P	N	66	TFAC_98-240: Taxol q wk (80g/m2) x12, FAC x4	N	RCB-II	0		LuminalA	5.62779	1	5.74883	6.48621	7.39234
GSE25066_GSM615207_FL824-195.CEL	GSE25066	GSM615207	P	P	N	42	TFAC_FAC x 4 Taxol x 12	N	RCB-II	0		LuminalA	5.96064	1	5.69053	5.86718	6.81749
GSE25066_GSM615290_FL646-507.CEL	GSE25066	GSM615290	P	P	N	66	TFAC_FAC x 4 Taxol x 12	N	RCB-II	0		Basal	7.71908	3	5.86811	5.93503	6.87892
GSE25066_GSM615355_FL562-693.CEL	GSE25066	GSM615355	P	P	N	47	TFAC_FAC x 4 Taxol x12	N	RCB-II	0		LuminalA	5.54422	1	6.35651	7.13165	9.12185
GSE25066_GSM615296_29539_AB01723043_35685.CEL	GSE25066	GSM615296	P	P	N	46	TFAC_FEC x 4 , PACLITAXELx (12 )	N	RCB-II	0		LuminalB	6.50403	2	5.44083	5.50762	7.59683
GSE25066_GSM615292_29539_AB01723031_35678.CEL	GSE25066	GSM615292	P	P	N	47	TFAC_PACLITAXEL x (12 ), FAC x (4 )	N	RCB-II	0		LuminalA	6.09765	1	5.74004	5.68849	8.15058
GSE25066_GSM615254_29539_AB01833542_35683.CEL	GSE25066	GSM615254	P	P	N	49	TFAC_PACLITAXEL x 12, FAC x 4	N	RCB-II	0		LuminalA	5.92243	1	6.92523	5.84807	7.92057
GSE25066_GSM615269_29539_AB01723039_35684.CEL	GSE25066	GSM615269	P	P	N	40	TFAC_PACLITAXEL x 12, FAC x 4	N	RCB-II	0		LuminalB	5.73921	1	7.67749	9.12447	9.35792
GSE25066_GSM615249_28998_AB02077268_34965.CEL	GSE25066	GSM615249	P	P	N	67	TFAC_PACLITAXEL x 12, FEC x 4	N	RCB-II	0		LuminalB	6.81562	3	9.83811	7.73383	8.80874
GSE25066_GSM615258_29539_AB01723056_35693.CEL	GSE25066	GSM615258	P	P	N	55	TFAC_PACLITAXEL x 12, FEC x 4	N	RCB-II	0		LuminalA	4.99589	1	7.04593	6.86949	8.57501
GSE25066_GSM615266_29539_AB01833747_35697.CEL	GSE25066	GSM615266	P	P	N	60	TFAC_PACLITAXEL x 12, FEC x 4	N	RCB-II	0		LuminalA	4.9515	1	6.43457	7.57701	9.00946
GSE25066_GSM615289_29539_AB01833780_35612.CEL	GSE25066	GSM615289	P	P	N	46	TFAC_PACLITAXEL x 8 , FEC x 4	N	RCB-II	0		LuminalB	7.26981	3	5.33303	5.14241	5.8136
GSE25066_GSM615221_19893_AB01988136_17034.CEL	GSE25066	GSM615221	P	P	N	38	TFAC_Taxol 100 weekly X 12, FAC X 6	N	RCB-II	0		LuminalB	6.5484	2	5.77345	6.29243	7.37027
GSE25066_GSM615199_19893_AB01988706_17039.CEL	GSE25066	GSM615199	P	P	N	38	TFAC_Taxol 100mg/2 q wk x 12, FAC x4	N	RCB-II	0		LuminalA	5.31702	1	6.41196	6.0464	8.09612
GSE25066_GSM615204_20979_AB01913192_16985.CEL	GSE25066	GSM615204	P	P	N	46	TFAC_Taxol 80 mg/m2 weekly / FAC x4	N	RCB-II	0		LuminalA	5.61014	1	7.04794	6.72281	8.37648
GSE25066_GSM615203_20979_AB01988749_16984.CEL	GSE25066	GSM615203	P	P	N	73	TFAC_Taxol 80 mg/m2 weekly x12, FACx 3	N	RCB-II	0		LuminalA	5.31206	1	6.06543	6.21688	7.69029
GSE25066_GSM615236_23678_AB01542230_24645.CEL	GSE25066	GSM615236	P	P	N	71	TFAC_Taxol 80 mg/m2 x12 , FEC X4	N	RCB-II	0		LuminalA	6.05074	1	6.6862	6.06602	7.47463
GSE25066_GSM615232_24817_AB02263410_26165.CEL	GSE25066	GSM615232	P	P	N	56	TFAC_Taxol 80 mg/m2 x12, FEC X 4	N	RCB-II	0		LuminalA	5.9728	1	5.78958	6.23608	7.95422
GSE25066_GSM615217_19893_AB01988746_17026.CEL	GSE25066	GSM615217	P	P	N	52	TFAC_Taxol 80 weekly x 12, FAC x4	N	RCB-II	0		LuminalA	6.02982	1	5.80033	5.81876	7.40156
GSE25066_GSM615216_19893_AB02014530_17059.CEL	GSE25066	GSM615216	P	P	N	58	TFAC_Taxol 80 weekly x12 , FAC x 6	N	RCB-II	0		LuminalB	6.93887	3	5.72488	5.6098	6.63315
GSE25066_GSM615180_29539_AB01833535_35695.CEL	GSE25066	GSM615180	P	P	N	47	TFAC_Taxol q wk (150mg/m2) x12, Fac x5	N	RCB-II	0		LuminalA	4.92264	1	6.95822	6.29796	7.86814
GSE25066_GSM615391_FL704-784.CEL	GSE25066	GSM615391	P	P	N	58	TFAC_Taxol x 12 FAC x 6	N	RCB-II	0		LuminalB	6.64402	2	7.47922	7.27272	8.48023
GSE25066_GSM615257_FL495-355.CEL	GSE25066	GSM615257	P	P	N	59	TFAC_Taxol x 12 FAC x 4	N	RCB-II	0		Normal	5.42967	1	6.4506	7.14768	8.59787
GSE25066_GSM615262_U133A_80_FL_080_FL256-365_04_18_06.CEL	GSE25066	GSM615262	P	P	N	42	TFAC_Taxol x 12 FAC x 4	N	RCB-II	0		LuminalA	5.32951	1	6.35627	6.72789	8.43078
GSE25066_GSM615340_FL680-668.CEL	GSE25066	GSM615340	P	P	N	50	TFAC_Taxol x 12 FAC x 4	N	RCB-II	0		HER2	6.10198	1	7.88349	7.79244	8.84413
GSE25066_GSM615341_FL578-669.CEL	GSE25066	GSM615341	P	P	N	47	TFAC_Taxol x 12 FAC x 4	N	RCB-II	0		LuminalA	5.58617	1	6.51383	5.96202	7.93969
GSE25066_GSM615343_FL560-671.CEL	GSE25066	GSM615343	P	P	N	30	TFAC_Taxol x 12 FAC x 4	N	RCB-II	0		LuminalB	6.68925	3	7.27546	7.94145	8.76153
GSE25066_GSM615365_FL564-723.CEL	GSE25066	GSM615365	P	P	N	63	TFAC_Taxol x 12 FAC x 4	N	RCB-II	0		LuminalA	5.47007	1	6.17139	5.7912	7.44608
GSE25066_GSM615377_FL701-753.CEL	GSE25066	GSM615377	P	P	N	49	TFAC_Taxol x 12 FAC x 4	N	RCB-II	0		LuminalB	6.32681	2	5.91651	6.38948	7.21197
GSE25066_GSM615248_28998_AB02090243_34890.CEL	GSE25066	GSM615248	P	P	N	42	TFAC_Taxol x 6 (d/t P.D) FAC x 4	N	RCB-II	0		Basal	7.64126	3	6.76391	7.55583	9.09148
GSE25066_GSM615778_U133A_80-FL-105_FL281-LBJ70_05_17_06.CEL	GSE25066	GSM615778	P	P	N	38	Taxol x 12 FAC x 4	N	RCB-II	0		LuminalB	8.08622	3	5.91894	5.8509	7.46832
GSE25066_GSM615777_U133A_80-FL-098_FL274-LBJ54_05_11_06.CEL	GSE25066	GSM615777	P	P	N	35	Taxol x 12 FAC x 4	N	RCB-II	0		LuminalB	6.21756	2	6.22987	6.25162	8.5952
GSE25066_GSM615304_U133A_80_FL_083_FL259-565_04_20_06.CEL	GSE25066	GSM615304	P	P	N	57	Taxol x 12 FAC x 6	N	RCB-II	0		LuminalB	6.74845	3	6.43334	6.77015	7.51965
GSE25066_GSM615820_FL1287_GM32.CEL	GSE25066	GSM615820	P	P	N	42	FEC x(5 ) due to NC +Paclitaxel x (7)	N	RCB-II	0		LuminalA	5.95353	1	6.02572	6.38832	8.53798
GSE25066_GSM615821_FL852-Spain41.CEL	GSE25066	GSM615821	P	P	N	64	Paclitaxel x( 12) + FEC x(4 )	N	RCB-II	0		LuminalB	6.83451	3	8.0663	6.81885	8.88894
GSE25066_GSM615815_FL718-Spain7.CEL	GSE25066	GSM615815	P	P	N	37	Paclitaxel x(12 ) + FEC x(4 )	N	RCB-II	0		CL	5.55983	1	6.14805	7.71315	10.0451
GSE25066_GSM615816_FL846-Spain12.CEL	GSE25066	GSM615816	P	P	N	60	Paclitaxel x(12 ) + FEC x(4 )	N	RCB-II	0		CL	5.4907	1	7.14333	6.9649	9.23477
GSE25066_GSM615817_FL847-Spain13.CEL	GSE25066	GSM615817	P	P	N	42	Paclitaxel x(12 ) + FEC x(4 )	N	RCB-II	0		LuminalA	5.98759	1	7.73491	6.99635	8.84536
GSE25066_GSM615362_FL609-717.CEL	GSE25066	GSM615362	P	P	N	52	TFEC_FEC x 5 (d/t NC) switch to Taxol x 10 (Pt missed two doses)	N	RCB-II	0		LuminalA	5.39542	1	6.38831	6.00213	7.22398
GSE25066_GSM615237_FL747-281.CEL	GSE25066	GSM615237	P	P	N	45	TFEC_Taxol q.3 week x 4 FEC x 4	N	RCB-II	0		LuminalA	5.42751	1	5.74726	6.08048	7.84776
GSE25066_GSM615349_FL761-682.CEL	GSE25066	GSM615349	P	P	N	50	TFEC_Taxol x 10 (D/T severe low ANC) FEC x4	N	RCB-II	0		LuminalA	5.94512	1	5.84792	5.7588	6.85991
GSE25066_GSM615313_FL557-599.CEL	GSE25066	GSM615313	P	P	N	50	TFEC_Taxol x 12 FEC x 4	N	RCB-II	0		LuminalA	5.46273	1	6.65253	6.48532	8.50269
GSE25066_GSM615388_FL660-781.CEL	GSE25066	GSM615388	P	P	N	40	TFEC_Taxol x 12 FEC x 4	N	RCB-II	0		LuminalA	5.79218	1	5.91096	6.51531	7.73395
GSE25066_GSM615260_FL745-360.CEL	GSE25066	GSM615260	P	P	N	56	TFEC_Taxol x 12 FEC x 4	N	RCB-II	0		HER2	7.39353	3	7.58882	7.02817	8.43056
GSE25066_GSM615261_FL746-363.CEL	GSE25066	GSM615261	P	P	N	58	TFEC_Taxol x 12 FEC x 4	N	RCB-II	0		LuminalA	6.20304	2	7.30176	6.14261	7.47074
GSE25066_GSM615272_FL574-417.CEL	GSE25066	GSM615272	P	P	N	63	TFEC_Taxol x 12 FEC x 4	N	RCB-II	0		CL	5.67114	1	7.33575	8.74386	9.29363
GSE25066_GSM615274_U133A_80_FL_082_FL258-423_04_18_06.CEL	GSE25066	GSM615274	P	P	N	68	TFEC_Taxol x 12 FEC x 4	N	RCB-II	0		HER2	6.99809	3	7.58046	6.11252	8.63101
GSE25066_GSM615277_FL557-431.CEL	GSE25066	GSM615277	P	P	N	50	TFEC_Taxol x 12 FEC x 4	N	RCB-II	0		LuminalA	5.46169	1	5.84373	6.66154	7.84644
GSE25066_GSM615285_FL750-486.CEL	GSE25066	GSM615285	P	P	N	44	TFEC_Taxol x 12 FEC x 4	N	RCB-II	0		LuminalA	6.12577	2	5.96485	6.52072	7.55281
GSE25066_GSM615337_FL577-662.CEL	GSE25066	GSM615337	P	P	N	46	TFEC_Taxol x 12 FEC x 4	N	RCB-II	0		LuminalA	5.87722	1	6.73187	6.77395	7.49086
GSE25066_GSM615360_FL682-710.CEL	GSE25066	GSM615360	P	P	N	53	TFEC_Taxol x 12 FEC x 4	N	RCB-II	0		LuminalA	6.23521	2	6.68602	7.21147	8.11467
GSE25066_GSM615374_FL685-746.CEL	GSE25066	GSM615374	P	P	N	56	TFEC_Taxol x 12 FEC x 4	N	RCB-II	0		LuminalA	5.42899	1	6.22975	6.0958	6.99149
GSE25066_GSM615352_FL561-690.CEL	GSE25066	GSM615352	P	P	N	73	TFEC_Taxol x 12 FEC x4	N	RCB-II	0		LuminalA	5.96483	1	6.63275	6.59437	7.97249
GSE25066_GSM615278_FL575-433.CEL	GSE25066	GSM615278	P	P	N	47	TFEC_Taxol x12 FEC x 4	N	RCB-II	0		LuminalA	5.43145	1	6.30429	6.16398	7.83066
GSE25066_GSM615366_FL683-725.CEL	GSE25066	GSM615366	P	P	N	46	FECT_FEC x 6 (P.D â€œnew supra & infraclavicular Lnâ€)Taxol x 12	N	RCB-II	0		LuminalB	6.53678	2	5.65506	5.76966	6.82669
GSE25066_GSM615717_FL1126-813.CEL	GSE25066	GSM615717	P	P	N	45	Taxol (paclitaxel)	N	RCB-II	0		LuminalA	5.5653	1	6.5542	7.73116	8.55821
GSE25066_GSM615719_FL1127-815.CEL	GSE25066	GSM615719	P	P	N	49	Taxol (paclitaxel)	N	RCB-II	0		LuminalA	5.7293	1	6.27625	6.60028	7.80461
GSE25066_GSM615722_FL1454_822.CEL	GSE25066	GSM615722	P	P	N	43	Taxol (paclitaxel)	N	RCB-II	0		LuminalA	6.10869	1	6.05248	6.37724	7.40003
GSE25066_GSM615731_FL1902-838rehyb.CEL	GSE25066	GSM615731	P	P	N	43	Taxol (paclitaxel)	N	RCB-II	0		LuminalB	6.27845	2	8.60508	7.63703	8.89813
GSE25066_GSM615734_FL1904-842rehyb.CEL	GSE25066	GSM615734	P	P	N	61	Taxol (paclitaxel)	N	RCB-II	0		LuminalA	5.54261	1	6.00822	5.94257	8.16393
GSE25066_GSM615738_FL1653_860.CEL	GSE25066	GSM615738	P	P	N	61	Taxol (paclitaxel)	N	RCB-II	0		LuminalA	5.90542	1	5.43856	5.75065	6.98536
GSE25066_GSM615740_FL1663_867.CEL	GSE25066	GSM615740	P	P	N	42	Taxol (paclitaxel)	N	RCB-II	0		LuminalA	5.94693	1	7.13187	6.79494	8.15488
GSE25066_GSM615747_FL1607_886.CEL	GSE25066	GSM615747	P	P	N	42	Taxol (paclitaxel)	N	RCB-II	0		LuminalA	5.68802	1	6.30995	6.99015	8.65999
GSE25066_GSM615752_FL2233_905_0809.CEL	GSE25066	GSM615752	P	P	N	64	Taxol (paclitaxel)	N	RCB-II	0		LuminalA	5.54812	1	6.0213	6.8961	7.66605
GSE25066_GSM615781_FL1413_LBJ130.CEL	GSE25066	GSM615781	P	P	N	63	Taxol (paclitaxel)	N	RCB-II	0		LuminalB	6.45512	2	6.2094	6.29934	7.82451
GSE25066_GSM615814_FL1994_Spain6_0409.CEL	GSE25066	GSM615814	P	P	N	67	Taxol (paclitaxel)	N	RCB-II	0		LuminalA	5.90692	1	6.73681	6.60129	7.78548
GSE25066_GSM615100_FL1794_ISPY_15.CEL	GSE25066	GSM615100	P	P	N	35.5	unspecified (presumed chemo)	N	RCB-II	0		LuminalA	6.1332	2	5.62309	5.88214	7.35256
GSE25066_GSM615117_FL1788_ISPY_9.CEL	GSE25066	GSM615117	P	P	N	34.6	unspecified (presumed chemo)	N	RCB-II	0		Basal	7.32428	3	7.49879	6.26054	7.96459
GSE25066_GSM615120_FL1680_C221152.CEL	GSE25066	GSM615120	P	P	N	53.2	unspecified (presumed chemo)	N	RCB-II	0		LuminalA	5.76074	1	5.97565	6.03925	7.27045
GSE25066_GSM615124_FL1817_ISPY102.CEL	GSE25066	GSM615124	P	P	N	61	unspecified (presumed chemo)	N	RCB-II	0		LuminalA	6.62783	2	6.37356	6.04812	7.2857
GSE25066_GSM615128_FL1842_ISPY83.CEL	GSE25066	GSM615128	P	P	N	50.4	unspecified (presumed chemo)	N	RCB-II	0		HER2	6.03083	1	6.3162	6.47336	8.48721
GSE25066_GSM615130_FL1844_ISPY85.CEL	GSE25066	GSM615130	P	P	N	44.8	unspecified (presumed chemo)	N	RCB-II	0		CL	5.83276	1	6.28461	6.65376	8.1756
GSE25066_GSM615142_FL1877_ISPY48.CEL	GSE25066	GSM615142	P	P	N	51.5	unspecified (presumed chemo)	N	RCB-II	0		LuminalB	6.47535	2	6.19579	6.05194	7.71285
GSE25066_GSM615144_FL1881_ISPY52.CEL	GSE25066	GSM615144	P	P	N	61.8	unspecified (presumed chemo)	N	RCB-II	0		LuminalA	6.36253	2	6.08712	6.08676	7.15486
GSE25066_GSM615153_FL1868_ISPY59.CEL	GSE25066	GSM615153	P	P	N	64.3	unspecified (presumed chemo)	N	RCB-II	0		LuminalB	6.22604	2	5.62725	5.7125	7.73297
GSE25066_GSM615155_FL1820_ISPY105.CEL	GSE25066	GSM615155	P	P	N	31.4	unspecified (presumed chemo)	N	RCB-II	0		LuminalA	7.08834	3	6.23661	6.24579	7.56452
GSE25066_GSM615172_FL1837_ISPY78.CEL	GSE25066	GSM615172	P	P	N	59.8	unspecified (presumed chemo)	N	RCB-II	0		LuminalA	5.91347	1	5.88549	5.94814	7.19099
GSE25066_GSM615173_FL1807_ISPY114.CEL	GSE25066	GSM615173	P	P	N	47.8	unspecified (presumed chemo)	N	RCB-II	0		LuminalA	5.70525	1	6.3269	6.0354	7.37214
GSE25066_GSM615174_FL1838_ISPY79.CEL	GSE25066	GSM615174	P	P	N	42.1	unspecified (presumed chemo)	N	RCB-II	0		LuminalB	6.83705	3	6.32408	6.1051	7.23675
GSE25066_GSM615176_FL1840_ISPY81.CEL	GSE25066	GSM615176	P	P	N	45.5	unspecified (presumed chemo)	N	RCB-II	0		Normal	5.48602	1	6.38893	6.37586	7.71666
GSE25066_GSM615177_FL1709_C244678.CEL	GSE25066	GSM615177	P	P	N	50	unspecified (presumed chemo)	N	RCB-II	0		LuminalA	6.50731	2	6.06043	6.37489	8.07895
GSE25066_GSM615308_U133A_80-FL-111_FL287-577_05_22_06.CEL	GSE25066	GSM615308	P	P	N	51	unspecified (presumed chemo)	N	RCB-II	0		NA	6.27972	2	6.39592	6.95656	8.616
GSE25066_GSM615311_U133A_80-FL-113_FL289-581_05_22_06.CEL	GSE25066	GSM615311	P	P	N	34	unspecified (presumed chemo)	N	RCB-II	0		LuminalA	6.44844	2	5.71324	5.99009	7.48961
GSE25066_GSM615692_FL2049_305_0409.CEL	GSE25066	GSM615692	P	P	N	59	Taxotere (docetaxel)	N	RCB-III	0		LuminalA	5.60866	1	7.02812	6.8974	8.29385
GSE25066_GSM615697_FL2029_337_0409.CEL	GSE25066	GSM615697	P	P	N	52	Taxotere (docetaxel)	N	RCB-III	0		LuminalA	5.90668	1	7.33851	6.7729	8.07509
GSE25066_GSM615791_29539_AB01723007_35647.CEL	GSE25066	GSM615791	P	P	N	46	FAC x 6 (Taxol x 12 post Sx)	N	RCB-III	0		LuminalA	5.41992	1	5.8645	6.53441	8.41818
GSE25066_GSM615792_FL431-PERU21.CEL	GSE25066	GSM615792	P	P	N	36	FAC x 6 (Taxol x 12 post Sx)	N	RCB-III	0		LuminalB	6.35688	2	5.94627	5.92969	6.89572
GSE25066_GSM615807_FL425-PERU57.CEL	GSE25066	GSM615807	P	P	N	41	FAC x 6 (Taxol post Sx)	N	RCB-III	0		LuminalA	6.15785	2	6.40358	6.26041	8.51038
GSE25066_GSM615811_FL466-PERU73.CEL	GSE25066	GSM615811	P	P	N	61	FAC x 6 (Taxol post Sx)	N	RCB-III	0		LuminalA	6.08655	1	6.46886	7.8083	9.14551
GSE25066_GSM615797_FL415-PERU38.CEL	GSE25066	GSM615797	P	P	N	52	FAC x 6 (Taxol x 12 post Sx)	N	RCB-III	0		LuminalB	6.51033	2	6.02479	6.62532	7.50786
GSE25066_GSM615810_FL465-PERU72.CEL	GSE25066	GSM615810	P	P	N	37	FAC x 6 (Taxol x 12 post Sx)	N	RCB-III	0		LuminalA	6.48069	2	5.71372	5.93088	7.76551
GSE25066_GSM615224_23678_AB01562130_24648.CEL	GSE25066	GSM615224	P	P	N	52	TFAC_00-005:Taxol 100 mg/m2 x10, FAC X 6	N	RCB-III	0		LuminalA	5.18265	1	6.04438	6.69425	7.90654
GSE25066_GSM615402_29539_AB01833820_35655.CEL	GSE25066	GSM615402	P	P	N	47	TFAC_12 pACLITAXEL + 4FAC	N	RCB-III	0		LuminalB	6.52627	2	5.43913	5.72802	7.07766
GSE25066_GSM615404_29539_AB01833741_35650.CEL	GSE25066	GSM615404	P	P	N	65	TFAC_12 PACLITAXEL + 4FAC	N	RCB-III	0		LuminalB	7.00248	3	6.39856	5.91148	8.28007
GSE25066_GSM615367_FL611-728.CEL	GSE25066	GSM615367	P	P	N	49	TFAC_FAC x 4 Taxol x 12	N	RCB-III	0		LuminalB	6.8732	3	6.19711	5.7191	6.85539
GSE25066_GSM615259_29539_AB01833732_35677.CEL	GSE25066	GSM615259	P	P	N	62	TFAC_PACLITAXEL x 12, FAC x 4	N	RCB-III	0		LuminalA	6.30697	2	6.02777	5.68633	7.76212
GSE25066_GSM615273_29539_AB01833759_35699.CEL	GSE25066	GSM615273	P	P	N	48	TFAC_PACLITAXEL x 12, FAC x 4	N	RCB-III	0		LuminalA	6.2089	2	5.69811	5.50347	7.20132
GSE25066_GSM615279_29539_AB01833876_35613.CEL	GSE25066	GSM615279	P	P	N	50	TFAC_PACLITAXEL x 12, FEC x 4	N	RCB-III	0		LuminalB	6.8523	3	6.74573	5.98863	7.98126
GSE25066_GSM615245_29539_AB01723032_35694.CEL	GSE25066	GSM615245	P	P	N	36	TFAC_PACLITAXEL x 7 , FAC x 4	N	RCB-III	0		LuminalA	5.6721	1	6.59489	7.58694	9.1966
GSE25066_GSM615247_29539_AB01723009_35679.CEL	GSE25066	GSM615247	P	P	N	40	TFAC_PACLITAXEL x12 FACx 3	N	RCB-III	0		LuminalA	4.91009	1	6.3626	6.2056	8.40359
GSE25066_GSM615231_24817_AB02261512_26160.CEL	GSE25066	GSM615231	P	P	N	49	TFAC_Taxol 100mg/m2 x 12, FAC X 4	N	RCB-III	0		LuminalA	5.29103	1	6.22511	6.9162	8.18319
GSE25066_GSM615208_19893_AB01778504_17045.CEL	GSE25066	GSM615208	P	P	N	69	TFAC_Taxol 80 mg/m2 weekly x12, FAC	N	RCB-III	0		LuminalA	5.3805	1	5.59262	6.34344	8.31739
GSE25066_GSM615318_FL602-610.CEL	GSE25066	GSM615318	P	P	N	47	TFAC_Taxol x 12 FAC x 4	N	RCB-III	0		LuminalA	5.56493	1	6.43181	7.74023	8.70736
GSE25066_GSM615381_FL681-765.CEL	GSE25066	GSM615381	P	P	N	62	TFAC_Taxol x 12 FAC x 4	N	RCB-III	0		LuminalA	5.76811	1	6.15719	6.95752	7.94708
GSE25066_GSM615233_FL644-263.CEL	GSE25066	GSM615233	P	P	N	72	TFAC_Taxol x 12 FAC x 4	N	RCB-III	0		CL	5.30621	1	6.25125	7.08648	8.16067
GSE25066_GSM615309_FL502-578.CEL	GSE25066	GSM615309	P	P	N	45	TFAC_Taxol x 12 FAC x 4	N	RCB-III	0		LuminalB	6.60031	2	7.17209	5.88301	7.18743
GSE25066_GSM615271_FL498-411.CEL	GSE25066	GSM615271	P	P	N	44	TFAC_Taxol x 12 FAC x 6	N	RCB-III	0		HER2	6.49642	2	5.67091	5.89014	6.8746
GSE25066_GSM615398_FL802-806.CEL	GSE25066	GSM615398	P	P	N	49	TFAC_Taxol x 8 ( d/t NC) FAC x 3 (d/t PD) Xeloda (1) Letrozole + Gleevec (PD) +XRT (rt breast, bi-supra and IMC w/ xeloda)	N	RCB-III	0		LuminalB	6.72168	3	8.38272	7.84202	9.11834
GSE25066_GSM615794_FL694-Peru26.CEL	GSE25066	GSM615794	P	P	N	66	Taxol x 12 FAC x 4	N	RCB-III	0		CL	5.54222	1	6.38296	7.64226	9.31879
GSE25066_GSM615795_U133A_80-FL-091_FL267-Peru28_05_09_06.CEL	GSE25066	GSM615795	P	P	N	39	Taxol x 12 FAC x 4	N	RCB-III	0		LuminalB	6.26035	2	5.92228	6.43601	7.96974
GSE25066_GSM615825_FL741-Spain49.CEL	GSE25066	GSM615825	P	P	N	42	FEC x(6 ) [+Taxol according to GSE25066]	N	RCB-III	0		LuminalB	6.72978	3	7.92797	6.21398	7.82059
GSE25066_GSM615328_FL786_642.CEL	GSE25066	GSM615328	P	P	N	45	TFEC_FEC x 4 Taxol x 12	N	RCB-III	0		LuminalA	6.04279	1	6.03639	6.22589	7.57447
GSE25066_GSM615386_FL658-774.CEL	GSE25066	GSM615386	P	P	N	49	TFEC_Taxol x 12 FEC x 4	N	RCB-III	0		LuminalA	5.59578	1	6.14245	6.9197	8.00696
GSE25066_GSM615351_FL787-685.CEL	GSE25066	GSM615351	P	P	N	53	TFEC_Taxol x 12 FEC x4	N	RCB-III	0		LuminalA	5.39242	1	5.60873	6.03407	7.51849
GSE25066_GSM615329_FL797-643.CEL	GSE25066	GSM615329	P	P	N	41	TFEC_Taxol x 12 FEC x 4	N	RCB-III	0		LuminalA	5.61368	1	6.27538	7.33606	8.23872
GSE25066_GSM615298_FL796-549.CEL	GSE25066	GSM615298	P	P	N	40	TFEC_Taxol x 12 FEC x4	N	RCB-III	0		LuminalA	5.69336	1	6.43999	7.32613	8.53971
GSE25066_GSM615720_FL1996_817_0409.CEL	GSE25066	GSM615720	P	P	N	35	Taxol (paclitaxel)	N	RCB-III	0		LuminalA	6.10859	1	6.59599	7.08833	7.6142
GSE25066_GSM615721_FL804-821.CEL	GSE25066	GSM615721	P	P	N	60	Taxol (paclitaxel)	N	RCB-III	0		LuminalA	5.80885	1	6.20372	6.25958	7.7317
GSE25066_GSM615726_FL1997_828_0409.CEL	GSE25066	GSM615726	P	P	N	58	Taxol (paclitaxel)	N	RCB-III	0		LuminalA	6.23875	2	7.61941	6.32831	8.52431
GSE25066_GSM615729_FL1976_835_0309.CEL	GSE25066	GSM615729	P	P	N	53	Taxol (paclitaxel)	N	RCB-III	0		LuminalA	5.67438	1	6.43347	6.78508	7.89331
GSE25066_GSM615753_FL1973_910_0309.CEL	GSE25066	GSM615753	P	P	N	46	Taxol (paclitaxel)	N	RCB-III	0		LuminalB	6.76616	3	5.96349	6.11262	6.99111
GSE25066_GSM615096_FL1790_ISPY_11.CEL	GSE25066	GSM615096	P	P	N	37.8	unspecified (presumed chemo)	N	RCB-III	0		LuminalA	6.03321	1	5.80443	5.87515	6.84238
GSE25066_GSM615114_FL1802_ISPY23.CEL	GSE25066	GSM615114	P	P	N	52.8	unspecified (presumed chemo)	N	RCB-III	0		LuminalA	5.8618	1	5.85097	5.89889	6.90149
GSE25066_GSM615126_FL1891_ISPY42.CEL	GSE25066	GSM615126	P	P	N	43.6	unspecified (presumed chemo)	N	RCB-III	0		LuminalB	6.4921	2	5.98725	6.32266	8.09496
GSE25066_GSM615133_FL1847_ISPY88.CEL	GSE25066	GSM615133	P	P	N	51.4	unspecified (presumed chemo)	N	RCB-III	0		LuminalA	5.43403	1	6.32456	6.15673	7.3902
GSE25066_GSM615134_FL1848_ISPY89.CEL	GSE25066	GSM615134	P	P	N	43.1	unspecified (presumed chemo)	N	RCB-III	0		LuminalA	5.85855	1	6.43624	6.1804	7.43107
GSE25066_GSM615150_FL1827_ISPY116.CEL	GSE25066	GSM615150	P	P	N	44.4	unspecified (presumed chemo)	N	RCB-III	0		LuminalA	5.80883	1	6.40917	6.84552	8.12932
GSE25066_GSM615158_FL1821_ISPY106.CEL	GSE25066	GSM615158	P	P	N	59.6	unspecified (presumed chemo)	N	RCB-III	0		LuminalA	5.31529	1	5.74655	5.87432	6.99039
GSE25066_GSM615306_U133A_80-FL-107_FL283-569_05_19_06.CEL	GSE25066	GSM615306	P	P	N	58	unspecified (presumed chemo)	N	RCB-III	0		LuminalA	6.42993	2	6.40456	6.42546	8.09476
GSE25066_GSM615314_FL753-601.CEL	GSE25066	GSM615314	P	P	N	71	unspecified (presumed chemo)	N	RCB-III	0		LuminalA	5.95466	1	6.68092	6.02877	8.02999
GSE25066_GSM615399_FL803-810.CEL	GSE25066	GSM615399	P	P	N	51	unspecified (presumed chemo)	N	RCB-III	0		LuminalA	5.87802	1	6.07832	6.76503	8.44764
GSE20194_GSM505433_28998_AB02090231_34822.CEL	GSE20194	GSM505433	P	P	N	35	TFAC; PACLITAXEL x ( ), FEC x ( )	N	NA	0		LuminalA	6.13108	2	6.56351	6.8354	8.63817
GSE20194_GSM505406_23678_AB01562153_24637.CEL	GSE20194	GSM505406	P	P	N	79	TFAC; Taxol 100mg/m2.q.weekly x 12,	N	NA	0		LuminalA	6.06956	1	5.93113	6.58793	8.36526
GSE20194_GSM505396_23678_AB01562100_24635.CEL	GSE20194	GSM505396	P	P	N	54	TFAC; Taxol 80mg/m2.q weekly x 12, FAC X 4	N	NA	0		Normal	5.56082	1	6.14841	6.61383	6.91234
GSE25066_GSM615758_FL2554_06_001.CEL	GSE25066	GSM615758	P	P	N	49.1	Taxotere (docetaxel)	NA	NA	NA		LuminalA	5.85158	1	8.79627	6.27338	8.16984
GSE25066_GSM615756_FL2550_05_014.CEL	GSE25066	GSM615756	P	P	N	53.1	Taxol (paclitaxel)	NA	NA	NA		LuminalA	5.56865	1	6.03664	5.8171	7.71055
GSE25066_GSM615759_FL2555_06_010.CEL	GSE25066	GSM615759	P	P	N	66.7	Taxol (paclitaxel)	NA	NA	NA		LuminalA	6.0056	1	5.78456	5.94102	7.38624
GSE25066_GSM615765_FL2597MDA012.CEL	GSE25066	GSM615765	P	P	N	44	Taxol (paclitaxel)	NA	NA	NA		Normal	6.12834	2	8.60165	6.85328	8.69484
GSE25066_GSM615768_FL2600MDA015.CEL	GSE25066	GSM615768	P	P	N	57.5	Taxol (paclitaxel)	NA	NA	NA		LuminalA	5.4148	1	6.35547	6.08012	7.33617
GSE25066_GSM615770_FL2603MDA018.CEL	GSE25066	GSM615770	P	P	N	48.7	Taxol (paclitaxel)	NA	NA	NA		LuminalA	5.72766	1	8.00588	7.17054	8.93662
GSE25066_GSM615790_U133A_80_FL_085_FL261-PERU6_04_20_06.CEL	GSE25066	GSM615790	P	P	N	72	Taxol (paclitaxel)	NA	NA	NA		LuminalB	6.66259	2	7.96091	7.15671	8.66639
GSE25066_GSM615163_FL1712_C254891.CEL	GSE25066	GSM615163	P	P	N	42.6	unspecified (presumed chemo)	NA	NA	NA		LuminalB	7.08838	3	5.91323	5.92666	6.93157
GSE25066_GSM615798_U133A_80-FL-226-FL390-PERU49_09_22_06.CEL	GSE25066	GSM615798	P	P	N	40	Taxol x 12 FAC x 4	Discrepancy	RCB-0/I	NA		Basal	7.03278	3	6.04059	5.97092	7.35985
GSE25066_GSM615634_U133A_FL24-US14_04_21_05.CEL	GSE25066	GSM615634	P	P	N	47.1	4 x FAC (5-FU/Dox/Cyclophos), followed by 4 x Docetaxel & Capecitabine	Y	NA	1		LuminalB	7.05474	3	6.68304	6.02408	7.19441
GSE25066_GSM615635_U133A_FL35-US19_06_10_05.CEL	GSE25066	GSM615635	P	P	N	43.8	4 x FAC (5-FU/Dox/Cyclophos), followed by 4 x Docetaxel & Capecitabine	Y	NA	1		LuminalB	6.82397	3	6.24969	6.99031	8.08013
GSE25066_GSM615636_U133A_FL22-US22_04_21_05.CEL	GSE25066	GSM615636	P	P	N	50.8	4 x FAC (5-FU/Dox/Cyclophos), followed by 4 x Docetaxel & Capecitabine	Y	NA	1		LuminalB	6.88373	3	6.26567	6.08	7.20005
GSE25066_GSM615663_U133A_FL73_US103_08_25_05.CEL	GSE25066	GSM615663	P	P	N	52.8	4 x FAC (5-FU/Dox/Cyclophos), followed by 4 x Docetaxel & Capecitabine	Y	NA	1		LuminalB	6.88831	3	8.20314	7.63283	9.14626
GSE25066_GSM615665_U133A_FL149_US108_12_08_05.CEL	GSE25066	GSM615665	P	P	N	50.1	4 x FAC (5-FU/Dox/Cyclophos), followed by 4 x Docetaxel & Capecitabine	Y	NA	1		LuminalB	7.13438	3	7.21957	6.7485	8.07764
GSE25066_GSM615695_FL2027_327_0409.CEL	GSE25066	GSM615695	P	P	N	72	Taxotere (docetaxel)	Y	RCB-0/I	1		HER2	6.83478	3	5.96345	5.89835	7.25925
GSE25066_GSM615802_U133A_80-FL-232-FL418-PERU50_11_17_06.CEL	GSE25066	GSM615802	P	P	N	44	FAC x 6 (Taxol post Sx)	Y	RCB-0/I	1		LuminalB	6.59699	2	9.05641	6.69625	8.10258
GSE25066_GSM615280_29539_AB01723028_35692.CEL	GSE25066	GSM615280	P	P	N	41	TFAC_PACLITAXEL x 12, FAC x 4	Y	RCB-0/I	1		LuminalA	6.53241	2	5.92277	5.38556	6.84768
GSE25066_GSM615383_FL670-767.CEL	GSE25066	GSM615383	P	P	N	51	TFAC_Taxol x 12 FAC x 4	Y	RCB-0/I	1		LuminalA	5.36277	1	5.68558	5.99348	6.9348
GSE25066_GSM615331_FL604-651.CEL	GSE25066	GSM615331	P	P	N	61	TFAC_Taxol x 9 (d/t severe parestesias) FACx 2 (d/t Cholecystiitis + Sx)	Y	RCB-0/I	1		LuminalB	6.45836	2	5.92443	6.67025	8.2572
GSE25066_GSM615775_U133A_80-FL-104_FL280-LBJ47_05_17_06.CEL	GSE25066	GSM615775	P	P	N	46	Taxol x 12 FAC x 4	Y	RCB-0/I	1		LuminalB	7.18113	3	7.68129	6.54273	8.46275
GSE25066_GSM615723_FL1655_824.CEL	GSE25066	GSM615723	P	P	N	41	Taxol (paclitaxel)	Y	RCB-0/I	1		LuminalB	7.09326	3	6.17306	6.13223	7.57303
GSE25066_GSM615724_FL1665_825.CEL	GSE25066	GSM615724	P	P	N	59	Taxol (paclitaxel)	Y	RCB-0/I	1		LuminalA	6.46489	2	7.20855	6.77272	8.08246
GSE25066_GSM615779_FL736-LBJ71.CEL	GSE25066	GSM615779	P	P	N	56	Taxol (paclitaxel)	Y	RCB-0/I	1		HER2	6.243	2	7.52166	7.23468	9.5112
GSE25066_GSM615122_FL1887_ISPY38.CEL	GSE25066	GSM615122	P	P	N	31.3	unspecified (presumed chemo)	Y	RCB-0/I	1		LuminalA	5.712	1	5.98496	5.96573	7.3007
GSE25066_GSM615123_FL1816_ISPY101.CEL	GSE25066	GSM615123	P	P	N	53	unspecified (presumed chemo)	Y	RCB-0/I	1		LuminalB	7.89913	3	5.6524	5.91041	7.92978
GSE25066_GSM615353_FL402-691.CEL	GSE25066	GSM615353	P	P	N	46	unspecified (presumed chemo)	Y	RCB-0/I	1		LuminalB	6.67499	3	6.8614	6.02725	6.96902
GSE20194_GSM505436_28998_AB02091099_34966.CEL	GSE20194	GSM505436	P	P	N	48	TFAC; PACLITAXEL x 12, FAC x 4	Y	NA	1		CL	6.86524	3	6.04731	6.41996	7.27317
GSE25066_GSM615102_FL1894_ISPY27.CEL	GSE25066	GSM615102	N	N	NA	38.2	unspecified (presumed chemo)	N	RCB-II	0		Basal	7.11975	3	5.85704	6.04641	6.74373
GSE25066_GSM615139_FL1874_ISPY45.CEL	GSE25066	GSM615139	N	N	NA	56.3	unspecified (presumed chemo)	Y	RCB-0/I	1		HER2	7.1814	3	6.55187	6.01426	7.95371
GSE25066_GSM615171_FL1836_ISPY77.CEL	GSE25066	GSM615171	N	N	NA	43.1	unspecified (presumed chemo)	Y	RCB-0/I	1		CL	6.0888	1	8.05346	7.80897	9.27698
GSE25066_GSM615655_U133A_FL75_US87_08_25_05.CEL	GSE25066	GSM615655	Discrepancy	N	NA	26.1	4 x FAC (5-FU/Dox/Cyclophos), followed by 4 x Docetaxel & Capecitabine	N	NA	0		LuminalB	6.98304	3	6.09186	6.18461	7.65524
GSE25066_GSM615121_FL1854_ISPY65.CEL	GSE25066	GSM615121	P	N	NA	36.5	unspecified (presumed chemo)	N	RCB-II	0		LuminalB	6.65274	2	5.66814	5.69508	6.48979
GSE22093_GSM549233.CEL	GSE22093	GSM549233	N	NA	NA	52	FAC	N	NA	0		Basal	6.48494	2	6.64798	6.92464	9.74274
GSE22093_GSM549234.CEL	GSE22093	GSM549234	N	NA	NA	50	FAC	N	NA	0		Basal	7.33064	3	8.78212	6.44859	8.46896
GSE22093_GSM549244.CEL	GSE22093	GSM549244	N	NA	NA	45	FAC	N	NA	0		Basal	7.43642	3	6.12826	6.86578	9.39245
GSE22093_GSM549245.CEL	GSE22093	GSM549245	N	NA	NA	32	FAC	N	NA	0		Basal	6.41703	2	6.22982	5.88953	7.5887
GSE22093_GSM549246.CEL	GSE22093	GSM549246	N	NA	NA	38	FAC	N	NA	0		Basal	7.10209	3	7.17204	7.07746	8.6583
GSE22093_GSM549248.CEL	GSE22093	GSM549248	N	NA	NA	55	FAC	N	NA	0		HER2	6.61548	2	9.76796	7.06576	9.56158
GSE22093_GSM549249.CEL	GSE22093	GSM549249	N	NA	NA	60	FAC	N	NA	0		Basal	7.48317	3	9.05134	6.74415	8.37348
GSE22093_GSM549250.CEL	GSE22093	GSM549250	N	NA	NA	38	FAC	N	NA	0		Basal	6.46027	2	9.20974	7.15405	9.56901
GSE22093_GSM549260.CEL	GSE22093	GSM549260	N	NA	NA	45	FAC	N	NA	0		CL	6.31558	2	5.62894	6.14611	8.45233
GSE22093_GSM549262.CEL	GSE22093	GSM549262	N	NA	NA	67	FAC	N	NA	0		CL	6.19661	2	9.37623	7.10403	9.74903
GSE22093_GSM549265.CEL	GSE22093	GSM549265	N	NA	NA	55	FAC	N	NA	0		Basal	7.35095	3	9.28736	6.27941	8.90242
GSE22093_GSM549271.CEL	GSE22093	GSM549271	N	NA	NA	45	FAC	N	NA	0		Basal	6.19115	2	6.24298	6.76849	8.54062
GSE23988_GSM590867.CEL	GSE23988	GSM590867	N	NA	NA	66.82	4 x FAC (5-FU/Dox/Cyclophos), followed by 4 x Docetaxel & Capecitabine	N	NA	0		HER2	6.32341	2	5.90723	6.8014	7.46636
GSE23988_GSM590877.CEL	GSE23988	GSM590877	N	NA	NA	33.539	4 x FAC (5-FU/Dox/Cyclophos), followed by 4 x Docetaxel & Capecitabine	N	NA	0		Basal	7.5774	3	7.30139	5.71291	6.25092
GSE22093_GSM549230.CEL	GSE22093	GSM549230	N	NA	NA	55	FAC	Y	NA	1		CL	6.14596	2	8.43902	7.74531	9.2202
GSE22093_GSM549231.CEL	GSE22093	GSM549231	N	NA	NA	52	FAC	Y	NA	1		CL	5.87221	1	10.0793	8.0484	9.69547
GSE22093_GSM549232.CEL	GSE22093	GSM549232	N	NA	NA	62	FAC	Y	NA	1		Basal	7.40554	3	6.98372	6.27552	8.17638
GSE22093_GSM549236.CEL	GSE22093	GSM549236	N	NA	NA	45	FAC	Y	NA	1		CL	6.75284	3	9.06315	7.55356	9.94145
GSE22093_GSM549237.CEL	GSE22093	GSM549237	N	NA	NA	75	FAC	Y	NA	1		Basal	6.87879	3	8.60399	6.59564	8.31183
GSE22093_GSM549238.CEL	GSE22093	GSM549238	N	NA	NA	50	FAC	Y	NA	1		Basal	6.80271	3	9.3119	7.36393	9.03993
GSE22093_GSM549242.CEL	GSE22093	GSM549242	N	NA	NA	57	FAC	Y	NA	1		Basal	7.03403	3	6.86009	6.36519	8.2776
GSE22093_GSM549251.CEL	GSE22093	GSM549251	N	NA	NA	37	FAC	Y	NA	1		CL	6.22	2	7.32254	7.52641	9.70571
GSE22093_GSM549252.CEL	GSE22093	GSM549252	N	NA	NA	32	FAC	Y	NA	1		Basal	7.28958	3	8.78415	6.56023	8.77708
GSE22093_GSM549253.CEL	GSE22093	GSM549253	N	NA	NA	55	FAC	Y	NA	1		CL	7.24219	3	7.37534	7.93342	9.57067
GSE22093_GSM549254.CEL	GSE22093	GSM549254	N	NA	NA	38	FAC	Y	NA	1		Basal	7.21505	3	6.14975	5.8536	7.09088
GSE22093_GSM549255.CEL	GSE22093	GSM549255	N	NA	NA	43	FAC	Y	NA	1		Basal	7.38106	3	6.72713	6.02812	7.82674
GSE22093_GSM549256.CEL	GSE22093	GSM549256	N	NA	NA	47	FAC	Y	NA	1		Basal	7.50866	3	6.93049	6.45475	8.3583
GSE22093_GSM549257.CEL	GSE22093	GSM549257	N	NA	NA	54	FAC	Y	NA	1		Basal	7.19823	3	6.30573	6.2295	8.49114
GSE22093_GSM549263.CEL	GSE22093	GSM549263	N	NA	NA	53	FAC	Y	NA	1		CL	6.86071	3	8.97164	7.65727	9.69863
GSE22093_GSM549267.CEL	GSE22093	GSM549267	N	NA	NA	33	FAC	Y	NA	1		Basal	7.26752	3	7.44973	6.93817	9.23644
GSE23988_GSM590860.CEL	GSE23988	GSM590860	N	NA	NA	51.132	4 x FAC (5-FU/Dox/Cyclophos), followed by 4 x Docetaxel & Capecitabine	Y	NA	1		HER2	6.51662	2	6.26826	6.67419	8.38724
GSE25066_GSM615103_FL1895_ISPY28.CEL	GSE25066	GSM615103	NA	NA	NA	54.2	unspecified (presumed chemo)	N	NA	0		LuminalA	6.29038	2	6.13032	5.88971	7.00715
GSE25066_GSM615152_FL1811_ISPY96.CEL	GSE25066	GSM615152	NA	NA	NA	44	unspecified (presumed chemo)	N	RCB-II	0		Basal	7.86679	3	5.74279	5.81694	6.71066
GSE25066_GSM615141_FL1876_ISPY47.CEL	GSE25066	GSM615141	NA	NA	NA	59.2	unspecified (presumed chemo)	N	RCB-III	0		Basal	6.33998	2	8.24169	6.61245	8.26482
GSE25066_GSM615110_FL1883_ISPY34.CEL	GSE25066	GSM615110	NA	NA	NA	49.6	unspecified (presumed chemo)	Y	RCB-0/I	1		Basal	6.62087	2	6.21416	6.16625	7.05608
GSE25066_GSM615647_U133A_FL51_US55_07_13_05.CEL	GSE25066	GSM615647	Discrepancy	NA	NA	45.4	4 x FAC (5-FU/Dox/Cyclophos), followed by 4 x Docetaxel & Capecitabine	N	NA	0		LuminalA	6.29726	2	5.93254	6.06383	7.86307
GSE22093_GSM549235.CEL	GSE22093	GSM549235	P	NA	NA	50	FAC	N	NA	0		CL	5.28699	1	8.23095	6.95884	8.83817
GSE22093_GSM549239.CEL	GSE22093	GSM549239	P	NA	NA	55	FAC	N	NA	0		LuminalB	6.25097	2	8.77956	6.25302	8.80625
GSE22093_GSM549241.CEL	GSE22093	GSM549241	P	NA	NA	43	FAC	N	NA	0		LuminalA	5.39424	1	6.79702	5.6526	7.24468
GSE22093_GSM549243.CEL	GSE22093	GSM549243	P	NA	NA	43	FAC	N	NA	0		CL	6.17202	2	7.06192	7.03079	8.94203
GSE22093_GSM549247.CEL	GSE22093	GSM549247	P	NA	NA	34	FAC	N	NA	0		LuminalB	6.72301	3	6.01773	5.94794	7.55794
GSE22093_GSM549261.CEL	GSE22093	GSM549261	P	NA	NA	39	FAC	N	NA	0		LuminalA	6.13322	2	8.13886	6.51798	8.37846
GSE22093_GSM549266.CEL	GSE22093	GSM549266	P	NA	NA	51	FAC	N	NA	0		LuminalB	6.85799	3	5.62765	6.13379	8.16513
GSE22093_GSM549268.CEL	GSE22093	GSM549268	P	NA	NA	51	FAC	N	NA	0		LuminalA	6.30448	2	6.78965	6.22847	7.99409
GSE22093_GSM549269.CEL	GSE22093	GSM549269	P	NA	NA	49	FAC	N	NA	0		LuminalA	5.31016	1	5.63812	5.73043	7.92468
GSE22093_GSM549270.CEL	GSE22093	GSM549270	P	NA	NA	68	FAC	N	NA	0		LuminalA	6.51617	2	5.96421	5.94154	6.8427
GSE22093_GSM549272.CEL	GSE22093	GSM549272	P	NA	NA	73	FAC	N	NA	0		LuminalA	6.02015	1	5.65798	5.93699	7.5039
GSE22093_GSM549274.CEL	GSE22093	GSM549274	P	NA	NA	78	FAC	N	NA	0		LuminalA	5.5962	1	7.41119	5.98212	7.57773
GSE22093_GSM549283.CEL	GSE22093	GSM549283	P	NA	NA	65	FAC	N	NA	0		LuminalA	5.89832	1	5.72433	6.47197	8.54349
GSE22093_GSM549294.CEL	GSE22093	GSM549294	P	NA	NA	53	FAC	N	NA	0		LuminalA	6.47357	2	5.62172	5.94147	7.48405
GSE22093_GSM549295.CEL	GSE22093	GSM549295	P	NA	NA	34	FAC	N	NA	0		LuminalB	6.28993	2	6.04759	6.3006	7.12182
GSE23988_GSM590847.CEL	GSE23988	GSM590847	P	NA	NA	47.118	4 x FAC (5-FU/Dox/Cyclophos), followed by 4 x Docetaxel & Capecitabine	N	NA	0		LuminalA	6.03854	1	6.9849	6.58449	8.49015
GSE23988_GSM590887.CEL	GSE23988	GSM590887	P	NA	NA	47.899	4 x FAC (5-FU/Dox/Cyclophos), followed by 4 x Docetaxel & Capecitabine	N	NA	0		LuminalB	6.60136	2	5.87874	6.46446	7.84488
GSE23988_GSM590899.CEL	GSE23988	GSM590899	P	NA	NA	58.13	4 x FAC (5-FU/Dox/Cyclophos), followed by 4 x Docetaxel & Capecitabine	N	NA	0		LuminalB	6.55535	2	8.35224	7.79594	9.50551
GSE23988_GSM590900.CEL	GSE23988	GSM590900	P	NA	NA	44.225	4 x FAC (5-FU/Dox/Cyclophos), followed by 4 x Docetaxel & Capecitabine	N	NA	0		LuminalA	6.70672	3	6.06942	6.20499	7.55091
GSE22093_GSM549240.CEL	GSE22093	GSM549240	P	NA	NA	31	FAC	Y	NA	1		LuminalB	6.81453	3	6.10659	6.06902	7.76892
GSE22093_GSM549258.CEL	GSE22093	GSM549258	P	NA	NA	47	FAC	Y	NA	1		LuminalB	6.48796	2	5.72076	6.1778	8.73311
GSE22093_GSM549259.CEL	GSE22093	GSM549259	P	NA	NA	46	FAC	Y	NA	1		LuminalA	6.18268	2	7.01572	6.87302	8.68686
GSE22093_GSM549264.CEL	GSE22093	GSM549264	P	NA	NA	66	FAC	Y	NA	1		LuminalB	6.60362	2	10.0505	7.11063	8.99959
GSE22093_GSM549286.CEL	GSE22093	GSM549286	P	NA	NA	54	FAC	Y	NA	1		LuminalA	5.77499	1	5.64466	5.86892	7.41876
GSE25066_GSM615159_FL1861_ISPY72.CEL	GSE25066	GSM615159	N	P	NA	44.7	unspecified (presumed chemo)	N	RCB-II	0		HER2	6.3209	2	5.91426	6.27505	8.26982
GSE25066_GSM615143_FL1879_ISPY50.CEL	GSE25066	GSM615143	N	P	NA	42.6	unspecified (presumed chemo)	Y	RCB-0/I	1		Basal	6.47275	2	6.51258	6.36162	7.63644
GSE25066_GSM615147_FL1863_ISPY54.CEL	GSE25066	GSM615147	P	P	NA	60.1	unspecified (presumed chemo)	N	RCB-II	0		LuminalA	6.07003	1	6.32379	6.15116	7.15972
GSE25066_GSM615166_FL1828_ISPY117.CEL	GSE25066	GSM615166	P	P	NA	40.6	unspecified (presumed chemo)	N	RCB-II	0		LuminalA	6.35783	2	6.33079	6.14404	7.53614
GSE25066_GSM615170_FL1806_ISPY113.CEL	GSE25066	GSM615170	P	P	NA	46	unspecified (presumed chemo)	N	RCB-II	0		LuminalA	5.6996	1	6.12616	6.10015	7.70794
GSE25066_GSM615131_FL1803_ISPY24.CEL	GSE25066	GSM615131	P	P	NA	61.9	unspecified (presumed chemo)	N	RCB-III	0		LuminalA	6.12711	2	6.74082	6.90605	8.75904
GSE25066_GSM615132_FL1858_ISPY69.CEL	GSE25066	GSM615132	P	P	NA	47.6	unspecified (presumed chemo)	N	RCB-III	0		LuminalB	6.57219	2	6.19278	6.24186	8.63785
GSE25066_GSM615823_FL853-Spain46.CEL	GSE25066	GSM615823	Discrepancy	N	Discrepancy	45	Paclitaxel x(12 ) + FEC x(4 )	N	RCB-III	0		LuminalB	6.92123	3	6.04606	5.90828	7.89618
GSE25066_GSM615230_24817_AB02260707_26166.CEL	GSE25066	GSM615230	P	P	Discrepancy	39	TFAC_Taxol 80 mg/m2 x12, FAC X 4	N	RCB-0/I	1		NA	6.42535	2	5.74501	6.11461	7.70098
GSE25066_GSM615209_19893_AB01988711_17032.CEL	GSE25066	GSM615209	N	N	Discrepancy	56	TFAC_Taxol 100 g/m2 weekly x 12, FAC x 4	Y	RCB-0/I	1		Basal	6.24542	2	6.802	7.45482	9.75465
GSE25066_GSM615643_U133A_FL25-US37_04_22_05.CEL	GSE25066	GSM615643	N	N	P	65	4 x FAC (5-FU/Dox/Cyclophos), followed by 4 x Docetaxel & Capecitabine	N	NA	0		Basal	6.2944	2	8.2953	7.93453	9.49827
GSE25066_GSM615116_FL1789_ISPY_10.CEL	GSE25066	GSM615116	N	N	P	54.2	unspecified (presumed chemo)	N	RCB-II	0		Basal	6.67197	3	6.66585	6.49506	8.05579
GSE20194_GSM505400_23678_AB01562129_24638.CEL	GSE20194	GSM505400	N	N	P	53	TFAC; 99-146: Taxol 225mg/m2 q.3 week x 4, FAC x4	N	NA	0		HER2	7.4434	3	6.38412	6.30899	7.68421
GSE20194_GSM505418_24817_AB02262650_26174.CEL	GSE20194	GSM505418	N	N	P	55	TFAC; FEC X3, Taxol 80 mg/m2 x12	N	NA	0		HER2	6.11718	2	6.2032	6.02449	7.09281
GSE20194_GSM505340_19893_AB01983305_17031.CEL	GSE20194	GSM505340	N	N	P	54	TFAC; Taxol 80 mg/m2 weekly x12, FAC x4	N	NA	0		HER2	6.28356	2	6.68156	6.37167	7.6966
GSE20194_GSM505417_24817_AB02262619_26171.CEL	GSE20194	GSM505417	N	N	P	51	TFAC; Taxol 80 mg/m2 x12 , FEC X4	N	NA	0		Basal	6.91089	3	6.39912	6.60316	8.11802
GSE20194_GSM505376_23678_AB01233000_24649.CEL	GSE20194	GSM505376	N	N	P	58	TFAC; Taxol 80 mg/m2.q weekly x 12, FEC X 4	N	NA	0		HER2	6.57697	2	8.18072	6.39299	7.93695
GSE20194_GSM505546_U133A_80-FL-110_FL286-576_05_22_06.CEL	GSE20194	GSM505546	N	N	P	70	TFAC; Taxol x 12 FAC x 4	N	NA	0		Normal	5.90967	1	6.18338	6.70847	7.51775
GSE20194_GSM505380_23678_AB01299744_24641.CEL	GSE20194	GSM505380	N	N	P	39	TH/FAC; Taxol 100mg/m2 x 12Herceptin, FAC X 6	N	NA	0		HER2	6.43008	2	6.15536	6.72776	8.17534
GSE20194_GSM505555_FL755-626.CEL	GSE20194	GSM505555	N	N	P	45	Taxol x 12 FEC x 4	N	NA	0		Basal	6.96824	3	6.67213	6.38799	7.72602
GSE25066_GSM615140_FL1875_ISPY46.CEL	GSE25066	GSM615140	N	N	P	39.4	unspecified (presumed chemo)	Y	RCB-0/I	1		Basal	6.22483	2	7.26659	6.4243	8.2434
GSE20194_GSM505342_19893_AB01983443_17022.CEL	GSE20194	GSM505342	N	N	P	59	TFAC; 98-240 Taxol (225mg/m2 q 3 wk), FAC x4	Y	NA	1		HER2	6.73156	3	7.0454	6.98485	8.27483
GSE20194_GSM505386_23678_AB01542151_24650.CEL	GSE20194	GSM505386	N	N	P	55	TFAC; FAC X 4, Taxol weekly x 12	Y	NA	1		HER2	6.39321	2	7.2128	6.57166	8.07349
GSE20194_GSM505435_28998_AB02090710_34885.CEL	GSE20194	GSM505435	N	N	P	71	TFAC; PACLITAXEL x 12, FAC x 4	Y	NA	1		CL	5.91228	1	9.12411	9.21183	9.73558
GSE20194_GSM505335_19893_AB01913188_17049.CEL	GSE20194	GSM505335	N	N	P	42	TFAC; Taxol 225 x 4, FEC x 4	Y	NA	1		HER2	6.33072	2	6.20337	6.43538	8.07126
GSE20194_GSM505373_20979_AB01943782_16982.CEL	GSE20194	GSM505373	N	N	P	54	TFAC; Taxol 80 mg/m2 weekly x12, FAC x4	Y	NA	1		HER2	7.3453	3	7.15021	6.69264	8.55217
GSE20194_GSM505419_24817_AB02263363_26173.CEL	GSE20194	GSM505419	N	N	P	62	TFAC; Taxol 80 mg/m2 x12 , FEC X4	Y	NA	1		HER2	6.62109	2	6.64884	6.44468	7.04074
GSE20194_GSM505349_19893_AB01988400_17051.CEL	GSE20194	GSM505349	N	N	P	49	TFAC; Taxol q wk (80mg/m2) x 12, No FAC!	Y	NA	1		HER2	6.70987	3	6.43355	6.4725	8.54975
GSE20194_GSM505511_FL573-294.CEL	GSE20194	GSM505511	N	N	P	53	TFAC; Taxol x 12 FAC x 4	Y	NA	1		HER2	6.79513	3	6.97812	6.3095	7.65141
GSE20194_GSM505521_U133A_80_FL_090_FL266-382_04_27_06.CEL	GSE20194	GSM505521	N	N	P	55	TFAC; Taxol x 12 FAC x 4	Y	NA	1		HER2	6.87416	3	6.84038	6.42724	8.33615
GSE20194_GSM505447_29099_AB02088682_34899.CEL	GSE20194	GSM505447	N	N	P	51	TH/FAC; Taxol/Herceptin+FAC: updated from(PACLITAXEL x 12, FEC x 4)	Y	NA	1		HER2	6.82581	3	8.79388	6.15733	7.49901
GSE20194_GSM505531_U133A_80-FL-095_FL271-443_05_11_06.CEL	GSE20194	GSM505531	N	N	P	46	TFEC; Taxol x 12 FEC x 4	Y	NA	1		Basal	6.16783	2	7.63481	7.61177	8.7845
GSE20194_GSM505434_28998_AB02090665_34888.CEL	GSE20194	GSM505434	N	N	P	45	TH/FEC; Taxol/FEC+Herceptin: updated from(PACLITAXEL x 12, FEC x 4)	Y	NA	1		HER2	6.33116	2	5.98457	6.44203	7.6347
GSE20194_GSM505507_FL825-232.CEL	GSE20194	GSM505507	N	N	P	49	Taxol q.3 week x 4 FAC x 4	Y	NA	1		Normal	5.10413	1	6.0992	6.71749	7.95479
GSE20194_GSM505362_19893_AB01988783_16990.CEL	GSE20194	GSM505362	P	N	P	51	TFAC; 98-240 Taxol 80mg/m2 x 12, FAC x 4	N	NA	0		LuminalA	5.86725	1	6.94	6.90309	8.73171
GSE20194_GSM505384_23678_AB01542140_24651.CEL	GSE20194	GSM505384	P	N	P	51	TFAC; 99-146:Taxol weeklyx 12, FAC x 4	N	NA	0		HER2	7.22878	3	5.93534	6.5524	8.03379
GSE20194_GSM505431_28998_AB02088695_34964.CEL	GSE20194	GSM505431	P	N	P	65	TFAC; PACLITAXEL x 12, FAC x 4	N	NA	0		LuminalB	6.70361	3	5.58413	5.84975	7.45648
GSE20194_GSM505461_29539_AB01833515_35616.CEL	GSE20194	GSM505461	P	N	P	47	TFAC; PACLITAXEL x 12, FEC x 4	N	NA	0		HER2	7.48823	3	6.78791	6.11368	7.75861
GSE20194_GSM505329_19893_AB01778510_17030.CEL	GSE20194	GSM505329	P	N	P	77	TFAC; Taxol 80 mg/m2 weekly x12, FAC x1	N	NA	0		LuminalB	6.79576	3	5.72868	5.77827	7.1524
GSE20194_GSM505463_29539_AB01833526_35614.CEL	GSE20194	GSM505463	P	N	P	70	TFAC; FAC, X 4, TAXOL X 4	Y	NA	1		LuminalB	7.06861	3	9.23463	8.84285	9.77714
GSE20271_GSM508086_FL841-Peru77.CEL	GSE20271	GSM508086	N	P	P	47	FAC x 6 (Taxol x 6 post Sx - still under adj chemo)	N	NA	0		HER2	6.63045	2	6.02151	6.29035	7.35894
GSE20194_GSM505425_24817_AB02263405_26175.CEL	GSE20194	GSM505425	N	P	P	50	TFAC; Taxol 80 mg/m2 x12 , FEC X4	N	NA	0		HER2	6.66559	3	7.53682	6.44445	7.97593
GSE20271_GSM508148_FL733-Peru74.CEL	GSE20271	GSM508148	N	P	P	50	Taxol x 12 FAC x 4	N	NA	0		HER2	6.91515	3	6.64977	5.98531	7.43783
GSE20271_GSM508029_U133A_FL60-439_07_28_05.CEL	GSE20271	GSM508029	N	P	P	73	FEC x 6	N	NA	0		HER2	6.14622	2	7.19221	7.56702	8.58566
GSE20271_GSM508040_U133A_80-FL-214-FL378-595_09_01_06.CEL	GSE20271	GSM508040	N	P	P	54	FEC x 6	N	NA	0		HER2	6.38673	2	6.49711	7.02959	8.16039
GSE20271_GSM508064_FL410-GM12.CEL	GSE20271	GSM508064	N	P	P	61	FEC x 6	N	NA	0		LuminalA	5.56101	1	6.51136	7.34811	8.30728
GSE20271_GSM508072_FL1303_GM5.CEL	GSE20271	GSM508072	N	P	P	49	FEC x( 6)	N	NA	0		HER2	6.9318	3	6.91092	6.0865	8.24797
GSE20271_GSM508014_FL1288_GM36.CEL	GSE20271	GSM508014	N	P	P	45	FEC x(6 )	N	NA	0		Basal	6.4094	2	6.46989	6.28685	7.60605
GSE20271_GSM508017_FL1404_GM50.CEL	GSE20271	GSM508017	N	P	P	39	FEC x(6 )	N	NA	0		Normal	5.8029	1	6.28087	5.91673	7.41903
GSE20271_GSM508018_Fl851_2_-Spain31.CEL	GSE20271	GSM508018	N	P	P	48	FECx(6)	N	NA	0		LuminalA	5.46721	1	7.52528	6.32347	8.11577
GSE20271_GSM508156_U133A_80-FL-125_FL232-GM6_05_25_06.CEL	GSE20271	GSM508156	N	P	P	46	Taxol x 12 FEC x 4	N	NA	0		HER2	6.42771	2	6.68924	6.03441	7.12142
GSE20271_GSM508160_U133A_80_FL_089_FL265-PERU31_04_27_06.CEL	GSE20271	GSM508160	N	P	P	44	Taxol x 8 (D/T progression)	N	NA	0		Basal	7.48854	3	5.71966	5.92029	7.08644
GSE25066_GSM615632_U133A_FL31-US05_05_19_05.CEL	GSE25066	GSM615632	N	P	P	41.9	4 x FAC (5-FU/Dox/Cyclophos), followed by 4 x Docetaxel & Capecitabine	Y	NA	1		Basal	6.87949	3	6.53505	6.71424	8.65052
GSE20194_GSM505341_19893_AB01983441_17040.CEL	GSE20194	GSM505341	N	P	P	44	TFAC; Taxol (100mg/m2 weekly) x12, FAC x4	Y	NA	1		HER2	6.1633	2	6.44485	6.40589	7.79227
GSE20271_GSM508099_FL722-sapin47.CEL	GSE20271	GSM508099	N	P	P	49	Paclitaxel x(12 ) + FEC x(4 )	Y	NA	1		HER2	6.35051	2	8.37406	6.52539	8.56806
GSE20271_GSM508165_FL843-Spain3.CEL	GSE20271	GSM508165	N	P	P	45	Paclitaxel x(12 ) + FEC x(4 )	Y	NA	1		CL	6.37965	2	6.72471	6.95339	9.3066
GSE20271_GSM508151_U133A_80-FL-128_FL235-GM14_05_25_06.CEL	GSE20271	GSM508151	N	P	P	64	Taxol x12 FEC x 4	Y	NA	1		HER2	6.51934	2	8.09242	6.75558	8.13452
GSE25066_GSM615108_FL1882_ISPY33.CEL	GSE25066	GSM615108	P	P	P	46.6	unspecified (presumed chemo)	N	RCB-III	0		LuminalB	7.36143	3	5.70779	5.61122	6.54708
GSE20271_GSM508070_29539_AB01833782_35651.CEL	GSE20271	GSM508070	P	P	P	49	FAC x 6	N	NA	0		HER2	6.48237	2	5.9813	6.48864	7.57335
GSE20194_GSM505367_20537_AB01983919_17056.CEL	GSE20194	GSM505367	P	P	P	39	TFAC; 98-240: Taxol q wk (150mg/m2) x12, FAC x4	N	NA	0		LuminalB	6.83113	3	7.1258	6.04695	7.42794
GSE20194_GSM505429_28998_AB02086494_34889.CEL	GSE20194	GSM505429	P	P	P	28	TFAC; PACLITAXEL x 12, FAC x 4	N	NA	0		LuminalA	5.74185	1	5.96708	6.0918	8.00871
GSE20194_GSM505482_29539_AB01833829_35611.CEL	GSE20194	GSM505482	P	P	P	45	TFAC; Taxol (150 mg q weekly) x12, FAC x4	N	NA	0		LuminalA	6.95563	3	5.86682	5.39432	7.73176
GSE20194_GSM505404_23678_AB01562152_24646.CEL	GSE20194	GSM505404	P	P	P	73	TFAC; Taxol 100 mg/m2 x 12, FAC X 4	N	NA	0		LuminalA	6.01625	1	5.90262	5.9937	7.12359
GSE20194_GSM505388_23678_AB01542166_24636.CEL	GSE20194	GSM505388	P	P	P	62	TFAC; Taxol 80 mg/m2 x12, FAC X 4	N	NA	0		LuminalB	7.0616	3	7.33966	5.67675	7.07936
GSE20194_GSM505414_24817_AB02261508_26167.CEL	GSE20194	GSM505414	P	P	P	79	TFAC; Taxol 80mg/m2. q weekly x 12, FAC X 4	N	NA	0		LuminalA	6.19978	2	5.81045	6.34262	7.10793
GSE20271_GSM508135_29539_AB01722998_35652.CEL	GSE20271	GSM508135	P	P	P	37	Taxol x 12 FAC x 4	N	NA	0		LuminalB	6.65189	2	8.33789	6.91854	8.32832
GSE20194_GSM505394_23678_AB01542241_24647.CEL	GSE20194	GSM505394	P	P	P	52	TH/FAC; Taxol 100mg/m2.q weekly x 12, Trastuzumab, FAC X 4	N	NA	0		LuminalB	6.70393	3	6.91333	6.6319	8.38575
GSE20271_GSM508078_FL720-SPAIN40.CEL	GSE20271	GSM508078	P	P	P	59	FEC x(6 )	N	NA	0		LuminalA	5.71251	1	6.14222	6.36377	8.26509
GSE20194_GSM505522_U133A_FL58-385_07_27_05.CEL	GSE20194	GSM505522	P	P	P	65	FEC x 3 ( d/t N.C)Taxol x 12	N	NA	0		LuminalA	5.92645	1	6.84294	6.87675	8.6453
GSE20271_GSM508101_FL738-Spain25.CEL	GSE20271	GSM508101	P	P	P	66	Paclitaxel x(12 ) + FEC x(4 )	N	NA	0		CL	5.1035	1	5.79166	6.7263	8.64148
GSE20271_GSM508102_FL848-Spain18.CEL	GSE20271	GSM508102	P	P	P	47	Paclitaxel x(12 ) + FEC x(4 )	N	NA	0		CL	5.56127	1	5.55604	6.99518	9.38235
GSE20271_GSM508109_FL726-spain60.CEL	GSE20271	GSM508109	P	P	P	45	Paclitaxel x(12 ) + FEC x(4 )	N	NA	0		Normal	5.62633	1	6.52166	6.21092	7.98636
GSE25066_GSM615105_FL1897_ISPY30.CEL	GSE25066	GSM615105	P	P	P	40.8	unspecified (presumed chemo)	NA	NA	NA		LuminalA	6.17223	2	6.08545	5.94017	7.12894
GSE20194_GSM505390_23678_AB01542220_24643.CEL	GSE20194	GSM505390	P	P	P	56	TFAC; 99-146:Taxol weekly x 12, FACX 4	Y	NA	1		HER2	6.66001	2	6.10134	5.90019	7.63437
GSE20271_GSM508164_FL725-spain55.CEL	GSE20271	GSM508164	P	P	P	48	Paclitaxel x(12 ) + FEC x(4 )	Y	NA	1		HER2	6.32471	2	8.61159	7.17242	9.08094
